# Supplementary material for: Microcell-mediated chromosome transfer between non-identical human iPSCs
Source: Mol Ther Nucleic Acids. 2024 Nov 5;35(4):102382. doi: 10.1016/j.omtn.2024.102382 (PMC11616053; doi:10.1016/j.omtn.2024.102382)
Supplement: Data S1. Tables S1 and S7–S12 [file mmc2.xlsx]

## Sheet: Table S1
Table S1. The detailed data of MMCT efficiency
										The number of colonies
Donor	Donor karyotype	Amout of donor cells	Transferred chromosome	Treatment concentration & time	Recipient	Recipient karyotype	Amount of recipient cells	Fusion	Drug-selection	Exp. 1	Exp. 2	Exp. 3	Average	Standard deviation	FISH analysis	Remarks
201B7-MAC6	46,XX,+MAC6	12 Flasks/fusion	MAC6	MAS (0.1 µg/mL) * 48 hours	HT1080	46,XY	1,000,000 cells/6-cm dish	PEG	G418 (800 µg/mL)	0	2	1	1	1		Microcells were purified by a 3-µm pore filter.
201B7-MAC6	46,XX,+MAC6	12 Flasks/fusion	MAC6	PTX 20 nM & Rev 1000 nM * 24 hours	HT1080	46,XY	1,000,000 cells/6-cm dish	PEG	G418 (800 µg/mL)	4	4	9	5.66667	2.88675		Microcells were purified by a 3-µm pore filter.
201B7-MAC6	46,XX,+MAC6	6 Flasks/fusion	MAC6	PTX 100 nM & Rev 1000 nM * 48 hours	HT1080	46,XY	1,000,000 cells/6-cm dish	PEG	G418 (800 µg/mL)	13	16	11	13.3333	2.51661		Microcells were purified by a 3-µm pore filter.
201B7-MAC6	46,XX,+MAC6	6 Flasks/fusion	MAC6	PTX 100 nM & Rev 1000 nM * 48 hours	HT1080	46,XY	1,000,000 cells/6-cm dish	Eco-env/mCAT1	G418 (800 µg/mL)	49	41	164	84.6667	68.821	Supplementary Table 2	Microcells were purified by a 3-µm pore filter.
201B7-MAC6	46,XX,+MAC6	6 Flasks/fusion	MAC6	PTX 100 nM & Rev 1000 nM * 48 hours	HFL1-HAC-iPS	46,XY	1,000,000 cells/6-cm dish	Eco-env/mCAT1	G418 (90 µg/mL)	14	7	0	7	7		Microcells were purified by a 3-µm pore filter.
201B7	46,XX	6 Flasks/fusion	ChrX	PTX 100 nM & Rev 1000 nM * 48 hours	HT1080 HPRT-KO	45,XO, HPRT-KO	1,000,000 cells/6-cm dish	PEG	2% HAT medium	1	2	0	1	1		Microcells were purified by a 3-µm pore filter.
201B7	46,XX	6 Flasks/fusion	ChrX	PTX 100 nM & Rev 1000 nM * 48 hours	HT1080 HPRT-KO	45,XO, HPRT-KO	1,000,000 cells/6-cm dish	PEG	2% HAT medium	14	11	11	12	1.73205		Microcells were purified by a 5-µm pore filter.
201B7-Basal-HAC	47,XY,+Basal-HAC	6 Flasks/fusion	Basal-HAC	PTX 100 nM & Rev 1000 nM * 48 hours	585A1	46,XY	1,000,000 cells/6-cm dish	Eco-env/mCAT1	G418 (90 µg/mL)	2	7	4	4.33333	2.51661	Supplementary Table 3	Microcells were purified by a 3-µm pore filter.
201B7-Chr.21-mCherryneo	46,XX	6 Flasks/fusion	Chr21-tagged mCherryneo	PTX 100 nM & Rev 1000 nM * 48 hours	585A1	46,XY	1,000,000 cells/6-cm dish	Eco-env/mCAT1	G418 (90 µg/mL)	1	2	7	3.33333	3.21455	Supplementary Table 4	Microcells were purified by a 3-µm pore filter.
HFL1 SeV2-1	46,XY	6 Flasks/fusion	ChrX	PTX 100 nM & Rev 1000 nM * 48 hours	201B7 HPRT-KO	46,XX, HPRT-KO	1,000,000 cells/6-cm dish	Eco-env/mCAT1	0.2% HAT medium	1	1	0	0.666667	0.57735		Microcells were purified by a 3-µm pore filter.
HFL1 SeV2-1-hY-GFPneo	46,XY	6 Flasks/fusion	ChrY-tagged GFPneo	PTX 100 nM & Rev 1000 nM * 48 hours	201B7	46,XX	1,000,000 cells/6-cm dish	Eco-env/mCAT1	G418 (100 µg/mL)	7	1	4	4	3		Microcells were purified by a 3-µm pore filter.

## Sheet: Table S7
Table S7. Related to Figures 6A and 6B. Summary of the analysis of 585A1-21Exp.2#01 compared with 585A1
Chr	Cytoband	Start	Stop	UCSC position/search	#Probes	Amplification	Deletion	pval	Gene Names
chr6	p22.3	19157035	23282785	chr6:19157035-23282785	62	0	-0.782893	8.467e-168	ID4, MBOAT1, E2F3, CDKAL1, SOX4, FLJ22536, PRL, HDGFL1
chr21	p11.2 - p11.1	9832448	11053902	chr21:9832448-11053902	22	0.266083	0	8.342e-10	LOC100132288, TPTE, BAGE4, BAGE3, BAGE2, BAGE5
chr21	q11.2 - q22.3	14640392	48067924	chr21:14640392-48067924	721	0.487409	0	0	POTED, C21orf15, C21orf81, LIPI, RBM11, ABCC13, HSPA13, SAMSN1, NRIP1, USP25, C21orf34, MIR99A, MIRLET7C, MIR125B2, CXADR, BTG3, C21orf91, NCRNA00157, CHODL, PRSS7, C21orf131, NCAM2, NCRNA00158, MIR155HG, MIR155, C21orf71, MRPL39, JAM2, ATP5J, GABPA, APP, CYYR1, ADAMTS1, ADAMTS5, NCRNA00113, C21orf94, NCRNA00161, N6AMT1, RNF160, RWDD2B, USP16, CCT8, C21orf7, NCRNA00189, BACH1, GRIK1, NCRNA00110, …

## Sheet: Table S8
Table S8. Related to Figures 6C and 6D. Summary of the analysis of 201B7 HPRT-KO-X Exp1-1 compared with 201B7
Chr	Cytoband	Start	Stop	UCSC position/search	#Probes	Amplification	Deletion	pval	Gene Names
chr12	q21.2	79988166	80168478	chr12:79988166-80168478	6	0.78118	0	3.142e-18	PAWR, PPP1R12A
chrX	p22.33 - p11.21	61091	58051765	chrX:61091-58051765	1084	0.482026	0	0	PLCXD1, GTPBP6, NCRNA00107, PPP2R3B, SHOX, CRLF2, CSF2RA, IL3RA, SLC25A6, NCRNA00105, ASMTL, P2RY8, SFRS17A, ASMT, DHRSX, ZBED1, CD99, XG, XGPY2, GYG2, ARSD, ARSE, ARSH, ARSF, MXRA5, PRKX, NLGN4X, VCX3A, HDHD1A, STS, VCX, PNPLA4, MIR651, VCX2, VCX3B, KAL1, FAM9A, FAM9B, TBL1X, GPR143, SHROOM2, WWC3, CLCN4, MID1, HCCS, ARHGAP6, AMELX, MSL3, FRMPD4, PRPS2, TLR7, LOC349408, TLR8, TMSL3, TMSB4X, FAM9…
chrX	p22.33	286524	2362192	chrX:286524-2362192	76	0.285841	0	8.103e-17	PPP2R3B, SHOX, CRLF2, CSF2RA, IL3RA, SLC25A6, NCRNA00105, ASMTL, P2RY8, SFRS17A, ASMT, DHRSX
chrX	q11.1 - q28	61931689	155111583	chrX:61931689-155111583	1589	0.496955	0	0	SPIN4, LOC92249, ARHGEF9, MIR1468, FAM123B, ASB12, MTMR8, ZC4H2, ZC3H12B, LAS1L, MSN, MIR223, VSIG4, HEPH, EDA2R, AR, OPHN1, YIPF6, STARD8, EFNB1, PJA1, FAM155B, EDA, AWAT2, OTUD6A, IGBP1, DGAT2L6, AWAT1, P2RY4, ARR3, RAB41, PDZD11, KIF4A, GDPD2, DLG3, TEX11, SLC7A3, SNX12, FOXO4, CXorf65, IL2RG, MED12, NLGN3, BCYRN1, GJB1, ZMYM3, NONO, ITGB1BP2, TAF1, INGX, OGT, ACRC, CXCR3, CXorf49, CXorf49B, N…
chrY	p11.32 - p11.31	11091	2602039	chrY:11091-2602039	93	0.324898	0	1.536e-51	PLCXD1, GTPBP6, NCRNA00107, PPP2R3B, SHOX, CRLF2, CSF2RA, IL3RA, SLC25A6, NCRNA00105, ASMTL, P2RY8, SFRS17A, ASMT, DHRSX, ZBED1, CD99

## Sheet: Table S9
Table S9. Related to Figure 6E and 6F. Summary of the analysis of 201B7-YGFPneoExp3-1 compared with 201B7
Chr	Cytoband	Start	Stop	UCSC position/search	#Probes	Amplification	Deletion	pval	Gene Names
chr12	q21.2	79988166	80211311	chr12:79988166-80211311	7	0.69976	0	3.317e-17	PAWR, PPP1R12A
chrX	p22.33	61091	2652039	chrX:61091-2652039	93	0.37459	0	9.656e-67	PLCXD1, GTPBP6, NCRNA00107, PPP2R3B, SHOX, CRLF2, CSF2RA, IL3RA, SLC25A6, NCRNA00105, ASMTL, P2RY8, SFRS17A, ASMT, DHRSX, ZBED1, CD99
chrX	q28	154976660	155232907	chrX:154976660-155232907	14	0.346522	0	4.129e-10	SPRY3, VAMP7, IL9R
chrY	p11.32 - p11.31	11091	2602039	chrY:11091-2602039	93	0.37459	0	9.656e-67	PLCXD1, GTPBP6, NCRNA00107, PPP2R3B, SHOX, CRLF2, CSF2RA, IL3RA, SLC25A6, NCRNA00105, ASMTL, P2RY8, SFRS17A, ASMT, DHRSX, ZBED1, CD99
chrY	p11.31 - p11.2	2656461	9863850	chrY:2656461-9863850	57	2.54542	0	0	RPS4Y1, ZFY, TGIF2LY, PCDH11Y, LOC100101121, TTTY23, TSPY2, LOC100101116, TTTY1, TTTY2, LOC100101117, TTTY21, LOC100101115, TTTY7, TTTY7B, TTTY8, TTTY8B, AMELY, TBL1Y, PRKY, TTTY16, TTTY12, TTTY18, TTTY19, TTTY11, RBMY1A3P, TTTY20, FAM197Y2, TSPY4, TSPY3, TSPY1, RBMY3AP, TTTY22
chrY	p11.2	7280782	7613640	chrY:7280782-7613640	4	4.34483	0	4.037e-12	TTTY16
chrY	p11.2	8240654	8287403	chrY:8240654-8287403	3	1.49732	0	1.476e-11
chrY	q11.21 - q11.23	14061053	28660436	chrY:14061053-28660436	142	1.47981	0	0	TTTY15, USP9Y, DDX3Y, UTY, TMSB4Y, VCY1B, VCY, NLGN4Y, FAM41AY1, FAM41AY2, LOC401629, LOC401630, XKRY, XKRY2, CDY2B, CDY2A, HSFY2, HSFY1, TTTY9A, TTTY9B, NCRNA00185, TTTY14, CD24, BCORL2, CYorf15A, CYorf15B, KDM5D, TTTY10, EIF1AY, RPS4Y2, RBMY2EP, RBMY1A1, RBMY1B, RBMY1E, RBMY1D, TTTY13, PRY2, PRY, TTTY6, TTTY6B, RBMY1J, RBMY1F, TTTY5, RBMY2FP, TTTY17B, TTTY17C, TTTY17A, TTTY4B, TTTY4C, TTTY4, BP…
chrY	q11.21	14083244	14542684	chrY:14083244-14542684	8	2.51186	0	5.327e-17
chrY	q11.21	14641866	14899769	chrY:14641866-14899769	8	3.21157	0	4.96e-28	TTTY15, USP9Y
chrY	q11.221	15206937	15490251	chrY:15206937-15490251	5	3.05924	0	2.129e-16	UTY
chrY	q11.221	15704763	15977687	chrY:15704763-15977687	7	3.30973	0	2.131e-30	TMSB4Y
chrY	q11.221	16393891	16640171	chrY:16393891-16640171	4	0.521789	0	2.88e-20	NLGN4Y
chrY	q11.221	16699218	16811818	chrY:16699218-16811818	4	3.65345	0	4.134e-23	NLGN4Y
chrY	q11.221	16909598	16992595	chrY:16909598-16992595	3	2.82621	0	7.876e-11	NLGN4Y
chrY	q11.221	17890214	18225843	chrY:17890214-18225843	4	3.7381	0	1.45e-22
chrY	q11.221	18255453	19291733	chrY:18255453-19291733	11	0.897436	0	4.927e-17
chrY	q11.222	21491899	21768349	chrY:21491899-21768349	5	3.87897	0	7.443e-22	BCORL2, CYorf15A, CYorf15B
chrY	q11.222 - q11.223	21906774	22616171	chrY:21906774-22616171	6	2.88506	0	3.76e-20	KDM5D
chrY	q11.223	23035121	23150221	chrY:23035121-23150221	3	0.521546	0	1.041e-14
chrY	q11.223	23271309	23566519	chrY:23271309-23566519	7	2.84625	0	9.892e-16	RBMY2EP
chrY	q11.223	24412490	24474761	chrY:24412490-24474761	3	3.37506	0	8.182e-14	TTTY5, RBMY2FP, RBMY1F
chrY	q11.23 - q12	28767545	59335913	chrY:28767545-59335913	15	0.374608	0	1.315e-11	SPRY3, VAMP7, IL9R

## Sheet: Table S10
Table S10. Related to Figure 6. All data of the whole-genome CGH array analysis
			585A1-21Exp.2#01 vs 585A1			201B7 HPRT-KO-X Exp1-1 vs 201B7			201B7-YGFPneoExp3-1 vs 201B7
ProbeName	UCSC position/search	Name of Gene	Signal	Log_Signal	Regulation	Signal	Log_Signal	Regulation	Signal	Log_Signal	Regulation
A_18_P10001390	chr1:759762-759821	chr1:759762-759821	-1.44504	-0.531108	down	-1.03281	-0.0465784	down	-1.39535	-0.480625	down
A_16_P15001594	chr1:852863-852922	LOC100130417	-1.13	-0.176321	down	-1.03607	-0.0511229	down	-1.1296	-0.175814	down
A_16_P00000136	chr1:890945-891004	NOC2L	1.08221	0.113977	up	1.23036	0.299086	up	1.02236	0.0319046	up
A_16_P15001886	chr1:948461-948519	ENST00000458555	-1.09468	-0.130504	down	1.01753	0.0250773	up	-1.14867	-0.199963	down
A_16_P00000285	chr1:991429-991488	AGRN	-1.08316	-0.115245	down	-1.2052	-0.269276	down	-1.075	-0.104339	down
A_16_P00000357	chr1:1054735-1054794	chr1:1054735-1054794	1.07616	0.105897	up	1.21459	0.280469	up	1.13052	0.17698	up
A_18_P17422728	chr1:1084501-1084560	chr1:1084501-1084560	NaN	NaN	NaN	NaN	NaN	NaN	NaN	NaN	NaN
A_16_P30002978	chr1:1110548-1110607	TTLL10	-1.01773	-0.0253573	down	1.44485	0.530922	up	1.02552	0.0363531	up
A_16_P00000465	chr1:1132047-1132098	TTLL10	-1.0886	-0.122474	down	-1.1931	-0.254714	down	-1.11589	-0.158199	down
A_14_P100766	chr1:1189360-1189419	UBE2J2	-1.18388	-0.243517	down	-1.19148	-0.252757	down	-1.0811	-0.112504	down
A_14_P118104	chr1:1217984-1218032	SCNN1D	1.09411	0.129763	up	-1.04584	-0.0646563	down	1.16106	0.215442	up
A_14_P103811	chr1:1249160-1249207	CPSF3L	-1.06482	-0.0906107	down	1.00933	0.0133972	up	1.00673	0.00967174	up
A_14_P100799	chr1:1446819-1446873	chr1:1446819-1446873	1.00285	0.00411128	up	-1.09142	-0.126209	down	1.10064	0.138341	up
A_16_P30007526	chr1:1499421-1499480	SSU72	1.04281	0.0604701	up	-1.16027	-0.214464	down	1.08911	0.123153	up
A_16_P03808101	chr1:1552665-1552724	MIB2	1.02604	0.0370916	up	1.28014	0.3563	up	-1.05614	-0.0787943	down
A_16_P21686737	chr1:1587442-1587501	CDK11B	-1.09103	-0.125695	down	-1.14508	-0.195448	down	-1.10998	-0.150527	down
A_16_P30009023	chr1:1647911-1647970	CDK11B	1.02517	0.035866	up	-1.05112	-0.0719238	down	-1.0381	-0.0539398	down
A_16_P00000776	chr1:1720038-1720097	GNB1	1.13913	0.187931	up	1.28593	0.362816	up	1.43931	0.525377	up
A_14_P100165	chr1:1786789-1786848	GNB1	1.03715	0.0526199	up	-1.17455	-0.232106	down	-1.04926	-0.0693726	down
A_16_P00000964	chr1:1860942-1861001	CFAP74	-1.07287	-0.101479	down	1.04143	0.0585637	up	-1.23754	-0.30747	down
A_16_P00000987	chr1:1886946-1887005	CFAP74	-1.05785	-0.0811318	down	1.08772	0.121309	up	-1.09806	-0.134956	down
A_16_P35004752	chr1:1946119-1946178	ENST00000443930	-1.04553	-0.0642305	down	-1.11726	-0.159959	down	-1.00443	-0.00637917	down
A_16_P00001153	chr1:2013419-2013478	PRKCZ	1.06145	0.0860418	up	-1.12588	-0.171051	down	1.08036	0.111507	up
A_14_P107151	chr1:2080309-2080358	PRKCZ	1.01881	0.0268857	up	1.02453	0.0349604	up	1.04661	0.0657277	up
A_18_P10005642	chr1:2123342-2123401	C1ORF86	-1.13088	-0.177446	down	1.05162	0.0726123	up	-1.19905	-0.261894	down
A_16_P00001417	chr1:2186770-2186829	SKI	-1.1282	-0.174021	down	1.02369	0.033774	up	-1.1975	-0.260026	down
A_16_P15005041	chr1:2239438-2239497	SKI	-1.12721	-0.172754	down	1.07053	0.0983236	up	-1.16262	-0.217374	down
A_16_P15005189	chr1:2281640-2281699	MORN1	1.1331	0.180275	up	1.06755	0.0943013	up	1.10815	0.14816	up
A_18_P17426922	chr1:2335096-2335155	RER1	-1.01915	-0.0273695	down	-1.0059	-0.00848409	down	-1.00939	-0.0134872	down
A_16_P15005538	chr1:2397056-2397115	ENST00000609981	-1.14406	-0.194168	down	-1.42918	-0.515186	down	1.09371	0.129236	up
A_14_P132328	chr1:2455937-2455996	PANK4	1.02441	0.03479	up	1.32665	0.407785	up	1.03284	0.0466233	up
A_14_P130946	chr1:2495137-2495194	TNFRSF14	-1.0153	-0.0219094	down	-1.05083	-0.0715245	down	1.04503	0.0635409	up
A_16_P15006018	chr1:2553923-2553982	MMEL1	1.049	0.0690137	up	-1.03593	-0.0509234	down	1.16822	0.224307	up
A_16_P15006380	chr1:2723344-2723403	chr1:2723344-2723403	-1.14367	-0.193667	down	1.06816	0.0951318	up	-1.04488	-0.0633322	down
A_16_P15006551	chr1:2785042-2785101	chr1:2785042-2785101	-1.21168	-0.277011	down	1.004	0.00576379	up	-1.09904	-0.136242	down
A_18_P10009303	chr1:2850593-2850650	chr1:2850593-2850650	1.04417	0.0623498	up	-1.09431	-0.130022	down	1.22434	0.292002	up
A_18_P10008813	chr1:2879904-2879963	chr1:2879904-2879963	1.09279	0.128012	up	1.10065	0.138361	up	1.14994	0.201555	up
A_14_P122615	chr1:2937987-2938033	chr1:2937987-2938033	1.05031	0.0708195	up	1.16636	0.222013	up	1.01298	0.0186004	up
A_16_P00002518	chr1:2996716-2996775	PRDM16	1.11701	0.15964	up	1.00672	0.0096684	up	1.18446	0.244236	up
A_16_P15007436	chr1:3070450-3070509	PRDM16	-1.27766	-0.353503	down	1.05839	0.0818693	up	-1.14939	-0.200873	down
A_18_P10006640	chr1:3138506-3138565	PRDM16	1.03633	0.0514782	up	1.16174	0.216291	up	1.08964	0.123851	up
A_18_P10009438	chr1:3197921-3197980	PRDM16	-1.03015	-0.0428583	down	-1.04838	-0.068164	down	-1.01942	-0.0277512	down
A_18_P10006204	chr1:3265643-3265702	PRDM16	1.00933	0.013396	up	1.00018	0.000256722	up	1.15376	0.206339	up
A_16_P15008268	chr1:3314899-3314958	PRDM16	-1.01195	-0.0171397	down	1.17579	0.233632	up	-1.00568	-0.00817282	down
A_16_P15008404	chr1:3354713-3354772	PRDM16	1.05573	0.0782431	up	1.06271	0.0877497	up	1.05651	0.0793012	up
A_16_P15008538	chr1:3404364-3404423	chr1:3404364-3404423	1.02611	0.0371855	up	-1.10116	-0.139024	down	1.00313	0.00450536	up
A_16_P00003400	chr1:3444787-3444846	MEGF6	-1.01668	-0.0238701	down	1.11493	0.156949	up	1.05629	0.0790068	up
A_16_P00003452	chr1:3472908-3472959	MEGF6	-1.04169	-0.0589303	down	-1.04115	-0.0581824	down	-1.1314	-0.178109	down
A_18_P10011223	chr1:3493004-3493063	MEGF6	-1.27432	-0.349728	down	1.02842	0.0404231	up	-1.32445	-0.405398	down
A_16_P00003554	chr1:3530992-3531051	chr1:3530992-3531051	-1.04863	-0.0685065	down	-1.14271	-0.192458	down	1.03831	0.054242	up
A_14_P108865	chr1:3582025-3582084	TP73	1.07054	0.0983411	up	1.08335	0.115501	up	1.09031	0.124744	up
A_16_P00003777	chr1:3660051-3660110	TP73-AS1	-1.01454	-0.0208194	down	-1.13205	-0.178934	down	-1.01156	-0.016588	down
A_14_P107069	chr1:3709310-3709369	LRRC47	1.04255	0.0601227	up	1.06277	0.0878292	up	1.09624	0.132565	up
A_18_P10009073	chr1:3753484-3753543	CEP104	-1.13313	-0.180319	down	-1.18432	-0.244061	down	-1.18471	-0.244538	down
A_16_P35010609	chr1:3800029-3800088	DFFB	-1.14502	-0.195379	down	-1.10032	-0.137919	down	-1.11068	-0.151446	down
A_16_P15009889	chr1:4028528-4028587	chr1:4028528-4028587	-1.00817	-0.0117389	down	-1.12212	-0.166225	down	1.0291	0.0413809	up
A_18_P10010448	chr1:4087384-4087443	chr1:4087384-4087443	-1.09618	-0.132491	down	-1.02042	-0.0291687	down	1.02808	0.0399579	up
A_16_P15010309	chr1:4203450-4203509	chr1:4203450-4203509	-1.09543	-0.131497	down	1.11449	0.156382	up	1.04266	0.0602673	up
A_18_P10011464	chr1:4271025-4271084	chr1:4271025-4271084	1.04239	0.0598919	up	1.07215	0.100502	up	1.03365	0.047748	up
A_14_P103698	chr1:4316908-4316967	chr1:4316908-4316967	1.06947	0.0968983	up	1.09593	0.132151	up	1.12905	0.175106	up
A_16_P15010701	chr1:4401691-4401750	chr1:4401691-4401750	1.00825	0.0118594	up	1.05181	0.0728684	up	1.06922	0.0965614	up
A_16_P15010845	chr1:4458123-4458182	chr1:4458123-4458182	1.11623	0.158632	up	1.02862	0.0407128	up	1.24855	0.320257	up
A_16_P00004729	chr1:4533688-4533747	chr1:4533688-4533747	1.03024	0.042979	up	-1.02987	-0.0424565	down	1.15492	0.207794	up
A_14_P113580	chr1:4629201-4629260	chr1:4629201-4629260	-1.25205	-0.324288	down	-1.15692	-0.210287	down	-1.20556	-0.269704	down
A_16_P00005050	chr1:4725296-4725355	AJAP1	1.00213	0.00306861	up	1.15243	0.204684	up	1.04402	0.0621451	up
A_16_P15011708	chr1:4779098-4779157	AJAP1	-1.007	-0.0100608	down	-1.22559	-0.293478	down	1.01519	0.0217535	up
A_14_P127161	chr1:4843323-4843370	AJAP1	-1.00362	-0.00520903	down	-1.09746	-0.134169	down	1.04292	0.0606246	up
A_16_P00005347	chr1:4910567-4910626	chr1:4910567-4910626	1.10869	0.148851	up	1.11318	0.15469	up	1.12879	0.174774	up
A_16_P15012136	chr1:4958499-4958558	chr1:4958499-4958558	-1.0136	-0.0194933	down	-1.02592	-0.0369251	down	1.05883	0.0824684	up
A_16_P15012372	chr1:5042888-5042947	chr1:5042888-5042947	-1.05323	-0.0748215	down	1.10465	0.143585	up	-1.2005	-0.263641	down
A_14_P124386	chr1:5252926-5252985	chr1:5252926-5252985	1.02647	0.0376972	up	-1.08	-0.111035	down	-1.05228	-0.0735123	down
A_16_P15013319	chr1:5491640-5491699	chr1:5491640-5491699	-1.11983	-0.163277	down	1.09052	0.125015	up	-1.05292	-0.0744022	down
A_16_P15013573	chr1:5578090-5578149	chr1:5578090-5578149	1.04774	0.0672793	up	-1.11713	-0.159796	down	1.10702	0.146675	up
A_16_P15013792	chr1:5696546-5696605	ENST00000413887	-1.05927	-0.0830759	down	-1.10076	-0.138494	down	-1.02992	-0.0425257	down
A_18_P10013962	chr1:5865358-5865417	chr1:5865358-5865417	1.13737	0.1857	up	-1.09419	-0.129866	down	1.13277	0.179853	up
A_18_P10016219	chr1:5932508-5932567	NPHP4	-1.02959	-0.0420756	down	1.1708	0.227493	up	-1.04625	-0.0652234	down
A_14_P101383	chr1:5966623-5966682	NPHP4	-1.08435	-0.116833	down	1.01553	0.0222325	up	-1.08402	-0.116395	down
A_18_P10017650	chr1:6031066-6031125	NPHP4	-1.01946	-0.0278081	down	-1.17693	-0.235023	down	-1.01859	-0.0265691	down
A_16_P15014804	chr1:6076081-6076140	KCNAB2	1.00856	0.0122899	up	-1.02222	-0.0317106	down	1.00434	0.00624653	up
A_16_P00007064	chr1:6130376-6130435	KCNAB2	-1.2442	-0.315219	down	-1.13423	-0.181718	down	-1.12847	-0.174373	down
A_16_P00007114	chr1:6161802-6161861	chr1:6161802-6161861	1.01317	0.0188765	up	-1.00989	-0.0141924	down	-1.18243	-0.241749	down
A_14_P138100	chr1:6212532-6212582	CHD5	-1.11097	-0.151823	down	-1.16572	-0.221224	down	-1.12447	-0.169241	down
A_14_P131305	chr1:6282504-6282562	ICMT	-1.10038	-0.137996	down	-1.08037	-0.111524	down	-1.07232	-0.100735	down
A_18_P10016579	chr1:6342718-6342777	ACOT7	1.1809	0.239888	up	1.23018	0.298866	up	1.13304	0.180204	up
A_16_P15015761	chr1:6411511-6411570	ACOT7	1.01735	0.0248231	up	1.26835	0.342953	up	-1.00888	-0.0127567	down
A_16_P15015837	chr1:6457716-6457775	chr1:6457716-6457775	-1.04316	-0.0609546	down	1.20697	0.271386	up	-1.05324	-0.0748362	down
A_16_P30022798	chr1:6524138-6524197	TNFRSF25	1.01358	0.0194601	up	1.03207	0.0455365	up	-1.11396	-0.155703	down
A_16_P30023357	chr1:6586913-6586972	NOL9	-1.11691	-0.159508	down	1.04169	0.0589288	up	-1.2603	-0.333772	down
A_16_P00007758	chr1:6642305-6642364	ZBTB48	-1.00239	-0.00344161	down	1.12039	0.164006	up	-1.04951	-0.0697199	down
A_16_P00007806	chr1:6671946-6672005	ENST00000467612	-1.077	-0.107018	down	-1.03577	-0.0507019	down	-1.07409	-0.103115	down
A_16_P00007895	chr1:6734208-6734267	DNAJC11	-1.06323	-0.0884528	down	-1.17075	-0.227427	down	-1.04837	-0.0681518	down
A_16_P35017844	chr1:6823203-6823262	chr1:6823203-6823262	-1.0096	-0.0137781	down	1.00558	0.00803034	up	-1.04776	-0.0673053	down
A_16_P15016856	chr1:6882372-6882431	CAMTA1	-1.00733	-0.0105407	down	-1.00614	-0.00882663	down	-1.00488	-0.00702169	down
A_14_P131783	chr1:6939147-6939206	CAMTA1	-1.02179	-0.0310964	down	-1.15363	-0.206182	down	-1.02215	-0.0316037	down
A_16_P15017101	chr1:6976588-6976647	CAMTA1	-1.06566	-0.0917526	down	1.02254	0.0321602	up	-1.31781	-0.398146	down
A_16_P15017255	chr1:7035016-7035075	CAMTA1	-1.0424	-0.0599145	down	-1.19809	-0.260739	down	-1.01305	-0.0187033	down
A_16_P00008411	chr1:7084628-7084687	CAMTA1	1.02487	0.0354352	up	-1.20581	-0.270005	down	1.1085	0.148614	up
A_16_P15017571	chr1:7156165-7156224	CAMTA1	-1.07861	-0.109168	down	1.00257	0.00369814	up	-1.04027	-0.0569518	down
A_16_P00008583	chr1:7187476-7187535	CAMTA1	-1.14971	-0.201264	down	-1.37914	-0.463772	down	-1.09737	-0.134051	down
A_16_P15017772	chr1:7251556-7251615	CAMTA1	-1.18734	-0.247733	down	1.126	0.171206	up	-1.20457	-0.268514	down
A_14_P101558	chr1:7279126-7279185	CAMTA1	1.00099	0.00142263	up	-1.10022	-0.137786	down	-1.14354	-0.193513	down
A_16_P00008785	chr1:7350829-7350888	CAMTA1	-1.04333	-0.061202	down	-1.04682	-0.0660093	down	-1.02284	-0.0325839	down
A_16_P35019226	chr1:7392629-7392688	CAMTA1	-1.05624	-0.0789386	down	1.03318	0.0470851	up	-1.19921	-0.262087	down
A_14_P116327	chr1:7469804-7469863	CAMTA1	-1.08418	-0.1166	down	1.15458	0.207363	up	-1.04539	-0.0640405	down
A_16_P00009054	chr1:7527447-7527506	CAMTA1	-1.16347	-0.218439	down	1.36025	0.443872	up	-1.17674	-0.234792	down
A_16_P00009155	chr1:7580999-7581058	CAMTA1	1.19537	0.257457	up	-1.09799	-0.134868	down	1.25048	0.322478	up
A_16_P15018747	chr1:7630342-7630401	CAMTA1	-1.10094	-0.138732	down	-1.0357	-0.0506047	down	-1.06859	-0.0957029	down
A_14_P126340	chr1:7684025-7684084	CAMTA1	-1.09821	-0.135157	down	1.06949	0.0969258	up	-1.07336	-0.102138	down
A_16_P00009371	chr1:7717740-7717799	CAMTA1	1.05268	0.0740712	up	-1.16569	-0.221185	down	1.12267	0.166937	up
A_16_P15019143	chr1:7773369-7773428	CAMTA1	1.03345	0.0474683	up	-1.16702	-0.222833	down	1.08021	0.111306	up
A_14_P201873	chr1:7836776-7836835	VAMP3	1.06228	0.0871577	up	1.07891	0.109573	up	1.17509	0.232776	up
A_14_P200004	chr1:7912032-7912091	UTS2	1.03678	0.0521099	up	1.30052	0.379087	up	1.00061	0.000874459	up
A_16_P15019659	chr1:7995264-7995323	TNFRSF9	-1.01698	-0.0242882	down	1.30206	0.380797	up	-1.1529	-0.205262	down
A_16_P00009821	chr1:8032090-8032149	PARK7	1.06973	0.0972513	up	-1.01885	-0.026947	down	1.08569	0.118614	up
A_16_P15019930	chr1:8104612-8104671	ENST00000445300	1.00229	0.00329291	up	-1.03876	-0.054863	down	-1.02934	-0.0417135	down
A_14_P120934	chr1:8180983-8181042	ENST00000445300	-1.31309	-0.392963	down	-1.09106	-0.125725	down	-1.2427	-0.313475	down
A_16_P15020264	chr1:8255222-8255281	chr1:8255222-8255281	-1.09626	-0.132585	down	-1.00596	-0.008569	down	-1.06013	-0.0842397	down
A_16_P00010205	chr1:8343754-8343813	chr1:8343754-8343813	1.0483	0.0680497	up	-1.03133	-0.0445064	down	1.01715	0.0245303	up
A_16_P15020504	chr1:8380151-8380210	SLC45A1	1.03034	0.0431141	up	1.01082	0.0155258	up	1.04158	0.0587749	up
A_16_P00010327	chr1:8427574-8427633	RERE	1.01042	0.0149496	up	-1.15394	-0.206566	down	1.00615	0.00884342	up
A_16_P15020769	chr1:8472420-8472479	RERE	-1.09371	-0.129227	down	1.0935	0.128953	up	-1.09332	-0.128718	down
A_14_P125973	chr1:8518072-8518131	RERE	-1.13252	-0.17953	down	-1.22655	-0.294601	down	-1.14881	-0.200145	down
A_16_P15021059	chr1:8586393-8586452	RERE	1.03034	0.0431261	up	1.09391	0.129495	up	-1.00105	-0.00151969	down
A_16_P35022496	chr1:8653009-8653068	RERE	-1.06037	-0.0845621	down	-1.23924	-0.309452	down	1.04083	0.0577328	up
A_18_P10022805	chr1:8728202-8728261	RERE	-1.04203	-0.0593965	down	-1.09543	-0.131501	down	-1.07868	-0.109269	down
A_18_P10026487	chr1:8803013-8803072	RERE	1.0127	0.0182061	up	1.03982	0.0563348	up	-1.05737	-0.080479	down
A_16_P35023056	chr1:8852383-8852442	RERE	-1.2574	-0.330439	down	-1.04917	-0.0692429	down	-1.24393	-0.314903	down
A_14_P139236	chr1:8883573-8883632	chr1:8883573-8883632	-1.02111	-0.0301396	down	-1.0909	-0.125522	down	-1.10556	-0.144781	down
A_16_P35023263	chr1:8936119-8936178	ENO1	1.01454	0.0208266	up	-1.05759	-0.0807856	down	1.00137	0.00197141	up
A_16_P00011128	chr1:8971760-8971819	chr1:8971760-8971819	1.08331	0.115448	up	-1.10424	-0.143059	down	1.07599	0.105665	up
A_14_P129614	chr1:9035049-9035108	CA6	-1.04203	-0.0593948	down	-1.18166	-0.240815	down	-1.04321	-0.0610356	down
A_16_P00011259	chr1:9087907-9087966	chr1:9087907-9087966	1.03848	0.0544677	up	1.01966	0.0280902	up	1.03352	0.0475686	up
A_14_P129110	chr1:9161915-9161974	ENST00000377411	-1.32054	-0.401133	down	-1.03935	-0.0556785	down	-1.45504	-0.541063	down
A_16_P00011351	chr1:9180916-9180975	GPR157	-1.12185	-0.165884	down	1.07079	0.0986798	up	-1.22568	-0.293577	down
A_16_P15022487	chr1:9201716-9201775	chr1:9201716-9201775	-1.01835	-0.0262278	down	1.09964	0.137029	up	-1.14101	-0.19031	down
A_16_P00011400	chr1:9221821-9221880	chr1:9221821-9221880	1.02387	0.0340328	up	-1.05719	-0.0802313	down	1.11144	0.152436	up
A_16_P15022626	chr1:9251877-9251936	ENST00000437157	-1.09061	-0.12514	down	-1.00242	-0.00349345	down	-1.09893	-0.136097	down
A_16_P15022785	chr1:9314524-9314583	H6PD	1.08889	0.122852	up	1.08372	0.115998	up	1.04517	0.0637402	up
A_16_P00011664	chr1:9389926-9389984	SPSB1	1.06574	0.0918518	up	-1.20224	-0.265725	down	1.06353	0.0888672	up
A_18_P10024350	chr1:9466795-9466854	chr1:9466795-9466854	-1.06422	-0.0898012	down	-1.15771	-0.21128	down	-1.0636	-0.0889555	down
A_14_P133115	chr1:9503521-9503580	chr1:9503521-9503580	1.0609	0.0852907	up	-1.29359	-0.371375	down	1.13431	0.181819	up
A_14_P126413	chr1:9604625-9604684	SLC25A33	1.05963	0.0835595	up	-1.01935	-0.0276435	down	1.05652	0.0793252	up
A_14_P202076	chr1:9642791-9642850	SLC25A33	-1.13671	-0.184863	down	-1.03827	-0.0541865	down	-1.09258	-0.127743	down
A_16_P35025062	chr1:9692594-9692653	chr1:9692594-9692653	1.03128	0.0444395	up	-1.05076	-0.0714313	down	-1.02714	-0.0386324	down
A_16_P15023836	chr1:9753120-9753179	PIK3CD	1.02941	0.0418189	up	-1.07635	-0.106149	down	1.05934	0.083169	up
A_18_P10025653	chr1:9816708-9816767	CLSTN1	-1.15335	-0.205826	down	-1.08513	-0.117872	down	-1.2876	-0.364689	down
A_16_P00012252	chr1:9845436-9845495	CLSTN1	1.03235	0.045928	up	1.18261	0.241977	up	1.01627	0.0232787	up
A_14_P123852	chr1:9910349-9910408	CTNNBIP1	1.20009	0.263143	up	1.35853	0.442051	up	1.06308	0.0882523	up
A_18_P10024696	chr1:9952971-9953030	CTNNBIP1	-1.01217	-0.0174506	down	1.07361	0.10247	up	-1.00506	-0.00728375	down
A_14_P105463	chr1:9990357-9990416	LZIC	-1.07236	-0.100786	down	-1.16343	-0.21839	down	-1.07973	-0.11067	down
A_14_P139912	chr1:10059707-10059761	RBP7	1.1305	0.176958	up	1.27007	0.344909	up	-1.00435	-0.00626848	down
A_14_P125508	chr1:10115173-10115232	UBE4B	1.18541	0.245382	up	-1.05086	-0.0715733	down	1.17708	0.235216	up
A_16_P15024708	chr1:10162949-10163008	UBE4B	-1.01021	-0.0146538	down	-1.10951	-0.149922	down	-1.13158	-0.178342	down
A_14_P113054	chr1:10195115-10195174	UBE4B	-1.05993	-0.0839669	down	-1.01133	-0.0162583	down	-1.21822	-0.284774	down
A_14_P124250	chr1:10240818-10240877	UBE4B	1.40514	0.49071	up	1.19975	0.262736	up	1.35095	0.433977	up
A_14_P129141	chr1:10282212-10282271	KIF1B	1.08232	0.114129	up	1.05858	0.0821344	up	1.07438	0.103511	up
A_14_P126766	chr1:10311327-10311386	KIF1B	1.11326	0.154788	up	1.27761	0.353453	up	-1.11949	-0.162838	down
A_14_P112944	chr1:10356926-10356985	KIF1B	-1.02969	-0.0422114	down	1.10326	0.141772	up	-1.21654	-0.282788	down
A_14_P127621	chr1:10402129-10402188	KIF1B	1.02714	0.0386339	up	1.13286	0.179975	up	-1.05297	-0.0744691	down
A_14_P134581	chr1:10440983-10441042	KIF1B	1.18595	0.246047	up	1.23178	0.300743	up	-1.04771	-0.0672429	down
A_14_P139581	chr1:10475442-10475501	PGD	1.01387	0.0198675	up	1.09512	0.131091	up	-1.06452	-0.0902014	down
A_14_P121257	chr1:10494714-10494770	APITD1	1.13458	0.182159	up	1.13268	0.179736	up	1.16212	0.216758	up
A_14_P134446	chr1:10510868-10510927	APITD1-CORT	1.07441	0.103549	up	-1.00105	-0.00151744	down	1.07311	0.101804	up
A_14_P134388	chr1:10521730-10521778	DFFA	1.17689	0.234985	up	-1.05304	-0.0745563	down	1.175	0.232661	up
A_14_P126703	chr1:10530371-10530430	DFFA	-1.06069	-0.0850092	down	1.0974	0.134094	up	-1.19526	-0.257322	down
A_14_P136321	chr1:10531673-10531732	DFFA	-1.13708	-0.185329	down	-1.27454	-0.349976	down	-1.20183	-0.265233	down
A_14_P136647	chr1:10560932-10560991	PEX14	1.05164	0.0726451	up	-1.11993	-0.163408	down	-1.01401	-0.0200711	down
A_14_P117037	chr1:10596216-10596275	PEX14	-1.02422	-0.0345232	down	1.19243	0.253905	up	-1.14912	-0.200527	down
A_14_P135931	chr1:10662249-10662308	PEX14	1.25783	0.330932	up	-1.00717	-0.010303	down	1.34804	0.430858	up
A_14_P112528	chr1:10690734-10690793	PEX14	-1.05179	-0.0728422	down	-1.00242	-0.00348078	down	-1.155	-0.207897	down
A_14_P113598	chr1:10715339-10715397	CASZ1	1.03888	0.0550301	up	-1.16827	-0.224379	down	1.06175	0.0864462	up
A_14_P133526	chr1:10732710-10732769	CASZ1	-1.11401	-0.155761	down	-1.0627	-0.0877379	down	-1.03867	-0.0547352	down
A_14_P117331	chr1:10753078-10753137	CASZ1	1.00634	0.00912487	up	-1.06637	-0.0927063	down	1.04367	0.0616603	up
A_14_P201005	chr1:10772501-10772560	CASZ1	1.01449	0.0207534	up	1.1492	0.200629	up	-1.02435	-0.0347116	down
A_16_P00013662	chr1:10827712-10827771	CASZ1	-1.07318	-0.10189	down	-1.18	-0.238792	down	-1.17002	-0.226529	down
A_16_P00013746	chr1:10869096-10869155	chr1:10869096-10869155	-1.05801	-0.0813523	down	-1.14344	-0.193381	down	-1.00873	-0.0125382	down
A_16_P15026797	chr1:10955193-10955252	chr1:10955193-10955252	-1.00763	-0.0109688	down	-1.27151	-0.346548	down	-1.02158	-0.0308033	down
A_14_P133492	chr1:11013332-11013391	C1ORF127	-1.02773	-0.0394562	down	-1.03236	-0.04595	down	-1.02219	-0.031667	down
A_14_P114459	chr1:11036167-11036226	C1ORF127	1.0044	0.00633053	up	-1.05497	-0.0772069	down	1.00899	0.012909	up
A_14_P109351	chr1:11080361-11080420	TARDBP	-1.13673	-0.18489	down	-1.02662	-0.037897	down	-1.24079	-0.311258	down
A_14_P114908	chr1:11085306-11085365	TARDBP	1.00599	0.0086148	up	1.06516	0.0910663	up	-1.18216	-0.241425	down
A_14_P124408	chr1:11097910-11097969	MASP2	1.28422	0.360888	up	1.00651	0.00936427	up	1.23498	0.304489	up
A_14_P104235	chr1:11114627-11114678	SRM	1.09896	0.136137	up	-1.04059	-0.057402	down	-1.0039	-0.0056204	down
A_14_P137318	chr1:11134268-11134326	EXOSC10	1.04695	0.0661938	up	-1.06405	-0.0895602	down	-1.06929	-0.0966488	down
A_14_P117525	chr1:11140934-11140993	EXOSC10	1.16056	0.214817	up	1.168	0.22404	up	1.10619	0.145606	up
A_14_P134809	chr1:11167237-11167296	MTOR	1.19478	0.256748	up	1.53869	0.621698	up	1.1181	0.161051	up
A_16_P15027344	chr1:11204969-11205028	MTOR	1.15552	0.208548	up	-1.04497	-0.0634646	down	1.17731	0.235497	up
A_14_P117053	chr1:11249468-11249519	MTOR	1.34412	0.426661	up	1.36216	0.445895	up	1.22053	0.287504	up
A_14_P135031	chr1:11251270-11251329	MTOR	1.02487	0.0354424	up	-1.05091	-0.0716413	down	-1.16963	-0.226057	down
A_14_P122038	chr1:11270844-11270902	MTOR	-1.03969	-0.0561603	down	-1.05536	-0.0777327	down	-1.02568	-0.036576	down
A_14_P136185	chr1:11293503-11293562	MTOR	1.07437	0.103486	up	1.02099	0.029968	up	1.06539	0.0913766	up
A_14_P128013	chr1:11318613-11318672	MTOR	1.05701	0.0799871	up	1.00246	0.00353822	up	-1.00009	-0.00013181	down
A_14_P121354	chr1:11343431-11343490	UBIAD1	1.09532	0.131356	up	1.28289	0.359393	up	1.01921	0.0274487	up
A_14_P200799	chr1:11362834-11362893	chr1:11362834-11362893	1.07697	0.106972	up	-1.13389	-0.181277	down	1.05201	0.0731494	up
A_18_P10030480	chr1:11512790-11512849	chr1:11512790-11512849	-1.04158	-0.0587778	down	-1.14206	-0.191636	down	-1.02754	-0.039189	down
A_18_P17453652	chr1:11565593-11565652	PTCHD2	1.0851	0.117826	up	1.05884	0.0824859	up	1.04883	0.0687772	up
A_16_P00014844	chr1:11688767-11688826	chr1:11688767-11688826	-1.11389	-0.155602	down	-1.2624	-0.336167	down	-1.07318	-0.101889	down
A_14_P136034	chr1:11718411-11718466	FBXO44	-1.03403	-0.0482841	down	-1.21258	-0.278084	down	1.04758	0.0670606	up
A_14_P102556	chr1:11731302-11731358	FBXO6	1.0642	0.0897669	up	-1.05297	-0.0744612	down	1.06616	0.092421	up
A_14_P137142	chr1:11735134-11735181	MAD2L2	-1.14227	-0.191905	down	-1.00733	-0.0105359	down	-1.23182	-0.300791	down
A_14_P104249	chr1:11739464-11739523	MAD2L2	1.1283	0.174157	up	1.15075	0.202568	up	1.12052	0.164173	up
A_14_P123003	chr1:11760548-11760607	DRAXIN	-1.08661	-0.119828	down	1.13437	0.18189	up	-1.16411	-0.219228	down
A_14_P125960	chr1:11804351-11804410	AGTRAP	1.0334	0.0474021	up	1.1254	0.17044	up	1.04883	0.0687743	up
A_14_P134737	chr1:11854429-11854477	MTHFR	1.06349	0.088806	up	1.17041	0.227011	up	-1.07862	-0.109189	down
A_14_P139194	chr1:11865099-11865157	MTHFR	-1.03447	-0.0488889	down	1.09839	0.135394	up	-1.09239	-0.127491	down
A_14_P115457	chr1:11900938-11900997	CLCN6	1.0005	0.00071854	up	1.11181	0.152912	up	1.00482	0.00693781	up
A_14_P139620	chr1:11905866-11905922	NPPA-AS1	-1.1309	-0.17747	down	-1.02753	-0.0391815	down	-1.05357	-0.0752836	down
A_14_P134055	chr1:11917526-11917585	NPPB	-1.08266	-0.114585	down	-1.02518	-0.0358753	down	-1.13832	-0.186908	down
A_14_P116760	chr1:11953378-11953437	chr1:11953378-11953437	-1.0346	-0.0490733	down	1.07149	0.0996131	up	-1.07553	-0.105044	down
A_14_P114009	chr1:11980367-11980423	KIAA2013	1.10443	0.143305	up	-1.00463	-0.0066608	down	1.08476	0.117373	up
A_14_P110411	chr1:11983648-11983704	KIAA2013	1.14989	0.20149	up	1.01463	0.0209474	up	1.17762	0.235873	up
A_14_P120977	chr1:12035551-12035607	PLOD1	1.01719	0.0245888	up	-1.14473	-0.195011	down	1.06456	0.0902602	up
A_14_P132643	chr1:12073386-12073444	MFN2	-1.04587	-0.0647022	down	-1.08321	-0.115317	down	-1.06456	-0.0902636	down
A_14_P115034	chr1:12080334-12080379	MIIP	1.14807	0.199211	up	1.31277	0.392611	up	1.17628	0.234236	up
A_14_P121213	chr1:12127129-12127188	TNFRSF8	-1.09549	-0.13157	down	1.08081	0.112106	up	-1.22983	-0.298458	down
A_14_P104250	chr1:12175939-12175998	TNFRSF8	1.04185	0.0591524	up	1.01593	0.0228074	up	-1.00541	-0.0077803	down
A_14_P130227	chr1:12243971-12244030	TNFRSF1B	1.04842	0.0682183	up	1.07258	0.101081	up	1.01581	0.0226352	up
A_16_P15029976	chr1:12319732-12319791	VPS13D	-1.05623	-0.078919	down	-1.01733	-0.0247815	down	-1.09901	-0.136202	down
A_16_P15030174	chr1:12394368-12394427	VPS13D	1.03263	0.0463176	up	-1.11162	-0.152667	down	1.02975	0.0422914	up
A_16_P15030317	chr1:12456491-12456550	VPS13D	-1.01636	-0.0234101	down	1.10266	0.140989	up	-1.23617	-0.305873	down
A_16_P00015999	chr1:12530129-12530188	VPS13D	1.14682	0.197645	up	1.00071	0.00103046	up	1.11418	0.155981	up
A_16_P00016115	chr1:12602642-12602701	chr1:12602642-12602701	1.02112	0.0301501	up	-1.19337	-0.255036	down	1.03732	0.0528605	up
A_14_P109509	chr1:12663400-12663459	DHRS3	-1.0206	-0.0294212	down	-1.11631	-0.158742	down	1.06433	0.0899462	up
A_14_P104034	chr1:12677409-12677466	DHRS3	1.102	0.140118	up	-1.13802	-0.186525	down	1.20915	0.27399	up
A_14_P127931	chr1:12710136-12710195	AADACL4	-1.12015	-0.163688	down	-1.01595	-0.0228244	down	-1.28388	-0.360516	down
A_16_P15031050	chr1:12743119-12743178	chr1:12743119-12743178	1.02674	0.0380661	up	1.22335	0.290838	up	-1.02161	-0.0308453	down
A_14_P137496	chr1:12806331-12806386	C1ORF158	1.06666	0.0931061	up	1.08551	0.118377	up	1.05721	0.0802661	up
A_16_P00016393	chr1:12839411-12839470	chr1:12839411-12839470	-1.00086	-0.00124583	down	1.03459	0.0490657	up	-1.06806	-0.0949867	down
A_16_P15032643	chr1:13804405-13804464	LRRC38	-1.02082	-0.0297251	down	1.3523	0.435418	up	1.02801	0.0398543	up
A_14_P123143	chr1:13867257-13867316	chr1:13867257-13867316	-1.06181	-0.0865315	down	1.25716	0.330165	up	-1.0781	-0.108486	down
A_14_P104143	chr1:13914962-13915021	PDPN	1.22991	0.298554	up	1.47713	0.562793	up	1.30174	0.380438	up
A_14_P130035	chr1:13940920-13940976	PDPN	1.1488	0.20013	up	1.23798	0.30799	up	1.18906	0.249819	up
A_14_P102840	chr1:14031353-14031412	PRDM2	1.0238	0.0339329	up	-1.00253	-0.0036457	down	1.0388	0.054922	up
A_14_P132547	chr1:14059280-14059339	PRDM2	-1.0721	-0.100446	down	1.0618	0.0865086	up	-1.08113	-0.112541	down
A_14_P103022	chr1:14112991-14113050	PRDM2	1.05912	0.0828684	up	1.09718	0.133801	up	1.19076	0.251884	up
A_14_P127263	chr1:14124918-14124977	PRDM2	1.02763	0.0393188	up	1.15205	0.204202	up	-1.06303	-0.0881782	down
A_16_P35035585	chr1:14157551-14157610	chr1:14157551-14157610	-1.07188	-0.100145	down	1.00985	0.0141419	up	-1.05196	-0.0730801	down
A_18_P10037348	chr1:14238111-14238170	OTTHUMT00000022032	1.04973	0.070018	up	1.05131	0.0721818	up	1.04287	0.0605564	up
A_14_P110724	chr1:14303202-14303261	OTTHUMT00000022032	-1.06789	-0.094767	down	1.05231	0.0735621	up	-1.09034	-0.124784	down
A_18_P10034828	chr1:14343250-14343309	OTTHUMT00000022032	1.00122	0.00175529	up	-1.08594	-0.11895	down	1.03609	0.0511522	up
A_18_P10035623	chr1:14408766-14408825	OTTHUMT00000022032	1.00877	0.0126002	up	-1.10578	-0.145066	down	1.03304	0.0468947	up
A_14_P112517	chr1:14466937-14466996	OTTHUMT00000022032	1.04187	0.0591765	up	1.09564	0.131769	up	-1.06965	-0.0971377	down
A_16_P00017478	chr1:14524312-14524371	chr1:14524312-14524371	1.17858	0.237047	up	-1.09613	-0.132412	down	1.1052	0.144305	up
A_14_P102586	chr1:14609757-14609816	chr1:14609757-14609816	1.08171	0.113309	up	-1.13213	-0.179045	down	1.10522	0.144337	up
A_14_P124850	chr1:14808786-14808845	chr1:14808786-14808845	1.17501	0.232674	up	1.18109	0.24012	up	1.14725	0.198178	up
A_14_P133385	chr1:14933994-14934053	KAZN	-1.00686	-0.00986473	down	-1.17766	-0.23592	down	-1.08472	-0.117322	down
A_16_P00018114	chr1:14960403-14960462	KAZN	1.07259	0.101096	up	-1.05333	-0.0749559	down	1.0446	0.0629565	up
A_16_P15035496	chr1:15017526-15017585	KAZN	-1.08123	-0.112668	down	1.1449	0.195225	up	-1.08996	-0.12428	down
A_14_P114388	chr1:15089459-15089518	KAZN	-1.07398	-0.102963	down	-1.04879	-0.0687315	down	-1.0037	-0.00532094	down
A_16_P00018420	chr1:15150914-15150973	KAZN	-1.01999	-0.0285562	down	1.05927	0.0830666	up	-1.06552	-0.091554	down
A_16_P15036083	chr1:15226052-15226111	KAZN	-1.02481	-0.0353558	down	-1.00469	-0.00675217	down	1.03686	0.0522272	up
A_16_P15036280	chr1:15296052-15296111	KAZN	-1.00458	-0.00659679	down	-1.10157	-0.139559	down	-1.0312	-0.0443178	down
A_16_P00018710	chr1:15334318-15334377	KAZN	-1.02874	-0.0408717	down	-1.1576	-0.211135	down	-1.02213	-0.0315786	down
A_16_P30046570	chr1:15388857-15388916	KAZN	1.0204	0.0291372	up	1.3511	0.434134	up	-1.04435	-0.0626082	down
A_14_P200630	chr1:15443521-15443577	KAZN	1.29468	0.372595	up	1.05016	0.0706149	up	1.31471	0.394749	up
A_14_P122719	chr1:15458959-15459018	TMEM51-AS1	1.03434	0.0487127	up	1.084	0.116368	up	1.15372	0.206296	up
A_14_P135126	chr1:15494617-15494676	TMEM51	1.02774	0.0394767	up	-1.02636	-0.037533	down	-1.01443	-0.020664	down
A_14_P138872	chr1:15536961-15537020	TMEM51	1.14844	0.199672	up	1.06597	0.0921669	up	1.14935	0.200817	up
A_14_P201855	chr1:15537081-15537140	TMEM51	-1.03106	-0.0441288	down	1.03749	0.0531037	up	1.11239	0.153669	up
A_16_P35039162	chr1:15607454-15607513	FHAD1	1.06479	0.0905642	up	1.0638	0.0892207	up	1.10287	0.141266	up
A_16_P15037178	chr1:15646370-15646429	FHAD1	-1.03095	-0.0439805	down	-1.07315	-0.101853	down	1.01338	0.0191773	up
A_14_P129474	chr1:15692276-15692335	FHAD1	-1.01924	-0.0274998	down	1.11364	0.155277	up	-1.12905	-0.175104	down
A_14_P118439	chr1:15739274-15739333	EFHD2	-1.13253	-0.179546	down	1.14929	0.200738	up	-1.30863	-0.388052	down
A_14_P125729	chr1:15755320-15755378	EFHD2	1.06711	0.0937069	up	-1.31444	-0.394444	down	1.10078	0.138533	up
A_14_P122085	chr1:15769522-15769581	CTRC	-1.09719	-0.13382	down	-1.01696	-0.0242643	down	-1.06604	-0.0922591	down
A_14_P115779	chr1:15794610-15794668	CELA2A	1.06791	0.0947861	up	-1.13212	-0.179027	down	1.09165	0.126506	up
A_14_P105288	chr1:15808473-15808532	CELA2B	-1.02246	-0.0320408	down	-1.02808	-0.039951	down	1.01094	0.0157026	up
A_14_P121733	chr1:15819458-15819513	CASP9	1.06874	0.0959174	up	1.1012	0.139071	up	1.02161	0.0308441	up
A_14_P125285	chr1:15825928-15825987	CASP9	1.04651	0.065586	up	1.11762	0.160429	up	-1.01844	-0.0263663	down
A_14_P104914	chr1:15849390-15849449	CASP9	1.19181	0.253156	up	-1.06587	-0.0920367	down	1.209	0.273809	up
A_14_P104862	chr1:15900050-15900109	AGMAT	-1.09615	-0.13244	down	-1.08751	-0.121023	down	-1.05818	-0.0815816	down
A_14_P130540	chr1:15955470-15955529	DDI2	-1.0242	-0.0344974	down	-1.02149	-0.0306799	down	-1.08878	-0.122718	down
A_14_P114362	chr1:15987184-15987243	DDI2	1.01386	0.0198622	up	1.07426	0.10334	up	-1.03861	-0.0546495	down
A_16_P00019703	chr1:16023360-16023419	PLEKHM2	1.0634	0.0886818	up	-1.08036	-0.111514	down	1.04185	0.0591493	up
A_14_P108198	chr1:16095233-16095292	FBLIM1	1.03148	0.0447172	up	1.06565	0.0917277	up	-1.03642	-0.0516025	down
A_14_P117986	chr1:16100737-16100796	FBLIM1	1.17057	0.227206	up	1.26444	0.338496	up	1.15201	0.204147	up
A_14_P114586	chr1:16135377-16135436	chr1:16135377-16135436	-1.07896	-0.109644	down	-1.05413	-0.0760553	down	-1.1165	-0.158982	down
A_14_P103735	chr1:16189880-16189939	SPEN	1.03981	0.0563189	up	-1.19263	-0.25415	down	-1.01558	-0.0223098	down
A_14_P120097	chr1:16235608-16235667	SPEN	-1.01686	-0.0241264	down	-1.08456	-0.117107	down	-1.04735	-0.0667455	down
A_14_P138340	chr1:16294948-16295007	ZBTB17	1.27545	0.351004	up	1.14103	0.190337	up	1.31152	0.391242	up
A_14_P106770	chr1:16331428-16331487	C1ORF64	1.01659	0.0237369	up	-1.03532	-0.0500744	down	1.01806	0.0258218	up
A_14_P111191	chr1:16343611-16343658	HSPB7	-1.05359	-0.0753149	down	-1.20147	-0.264796	down	1.05262	0.073983	up
A_14_P137260	chr1:16345961-16346010	ENST00000375718	-1.02026	-0.0289314	down	1.01851	0.0264662	up	-1.03277	-0.0465159	down
A_14_P103301	chr1:16348368-16348419	ENST00000464764	1.0862	0.11929	up	1.28239	0.358838	up	-1.03082	-0.0437951	down
A_14_P110994	chr1:16354638-16354683	CLCNKA	1.02077	0.0296612	up	-1.1382	-0.186758	down	1.08968	0.123899	up
A_14_P129204	chr1:16374307-16374366	CLCNKB	1.0837	0.115969	up	1.17818	0.236563	up	1.19351	0.255208	up
A_14_P119642	chr1:16392682-16392738	FAM131C	1.06283	0.0879078	up	-1.02818	-0.0400886	down	1.08753	0.121049	up
A_14_P131697	chr1:16397917-16397974	FAM131C	-1.01716	-0.024547	down	1.00472	0.00679341	up	-1.07005	-0.0976819	down
A_14_P103457	chr1:16450821-16450880	EPHA2	-1.00888	-0.0127482	down	1.10009	0.137624	up	-1.04019	-0.0568523	down
A_14_P139200	chr1:16461425-16461483	EPHA2	-1.05808	-0.0814528	down	-1.1763	-0.234257	down	-1.08612	-0.119184	down
A_14_P127675	chr1:16467558-16467617	EPHA2	-1.04555	-0.0642663	down	-1.27431	-0.349713	down	-1.06681	-0.0933021	down
A_14_P111296	chr1:16479625-16479679	EPHA2	-1.01747	-0.0249846	down	1.0216	0.0308311	up	-1.08174	-0.113351	down
A_14_P123806	chr1:16535942-16536001	ARHGEF19	-1.01711	-0.0244739	down	-1.10767	-0.14753	down	1.08707	0.12044	up
A_14_P130925	chr1:16561519-16561578	RSG1	-1.03469	-0.0491953	down	-1.04158	-0.0587722	down	-1.03342	-0.0474331	down
A_14_P202312	chr1:16579011-16579070	FBXO42	1.1106	0.151342	up	-1.21295	-0.278516	down	1.05939	0.083236	up
A_16_P15039599	chr1:16620956-16621015	FBXO42	-1.12043	-0.164055	down	-1.00666	-0.00957522	down	-1.23799	-0.308003	down
A_14_P112838	chr1:16694566-16694625	SZRD1	1.10991	0.150437	up	1.0829	0.114905	up	1.03816	0.0540262	up
A_14_P137612	chr1:16722607-16722659	SZRD1	1.11018	0.150791	up	1.09418	0.129851	up	1.10622	0.145638	up
A_14_P125300	chr1:16770846-16770905	NECAP2	1.11769	0.160514	up	1.07386	0.102811	up	1.11082	0.15163	up
A_14_P135651	chr1:16776990-16777047	NECAP2	-1.09744	-0.134143	down	1.05505	0.0773085	up	-1.18528	-0.245227	down
A_14_P139164	chr1:16786434-16786493	NECAP2	-1.10005	-0.137571	down	-1.09494	-0.130846	down	-1.17875	-0.237256	down
A_18_P10040140	chr1:16840487-16840542	chr1:16840487-16840542	-1.06434	-0.0899568	down	1.01488	0.0213071	up	-1.08402	-0.116395	down
A_16_P00020739	chr1:16963573-16963632	ENST00000362058	1.16114	0.215542	up	1.05709	0.0800917	up	1.14773	0.198779	up
A_14_P117976	chr1:17048732-17048791	chr1:17048732-17048791	-1.12661	-0.171985	down	1.05606	0.0786941	up	-1.22288	-0.290286	down
A_14_P103664	chr1:17231758-17231817	ENST00000466256	-1.11916	-0.162417	down	1.10008	0.137605	up	1.57011	0.65087	up
A_14_P101297	chr1:17303386-17303445	MFAP2	1.01204	0.0172607	up	-1.01596	-0.022837	down	-1.0596	-0.0835183	down
A_14_P200005	chr1:17325061-17325120	ATP13A2	-1.09209	-0.127095	down	-1.05178	-0.0728388	down	-1.09105	-0.125723	down
A_14_P113439	chr1:17336192-17336249	ATP13A2	1.07849	0.109019	up	1.02931	0.0416798	up	1.12527	0.170272	up
A_14_P114174	chr1:17345871-17345930	SDHB	1.05098	0.0717284	up	1.53959	0.622546	up	-1.1384	-0.187004	down
A_14_P119681	chr1:17359608-17359666	SDHB	1.05383	0.0756367	up	1.02926	0.0416009	up	1.03989	0.0564356	up
A_14_P118723	chr1:17371233-17371292	SDHB	1.00859	0.0123444	up	1.26689	0.341289	up	-1.09492	-0.130821	down
A_14_P138434	chr1:17377573-17377632	SDHB	-1.07232	-0.100738	down	-1.21366	-0.27936	down	-1.03755	-0.0531747	down
A_14_P128226	chr1:17393588-17393647	PADI2	1.18489	0.244757	up	1.04095	0.0578998	up	1.16548	0.220924	up
A_14_P138205	chr1:17405497-17405556	PADI2	-1.06239	-0.0873071	down	-1.15904	-0.212932	down	-1.12533	-0.170348	down
A_14_P107786	chr1:17441531-17441590	PADI2	-1.0045	-0.00647833	down	-1.18321	-0.242707	down	1.01666	0.0238411	up
A_14_P105422	chr1:17535628-17535687	PADI1	-1.09262	-0.127789	down	-1.04738	-0.0667872	down	-1.14935	-0.200823	down
A_14_P137114	chr1:17572451-17572507	PADI1	-1.02177	-0.0310692	down	1.04248	0.060025	up	-1.12145	-0.165369	down
A_14_P200006	chr1:17584968-17585027	PADI3	1.1143	0.156142	up	1.19928	0.262174	up	1.03274	0.0464775	up
A_14_P124345	chr1:17610691-17610746	PADI3	-1.04057	-0.0573791	down	-1.09828	-0.13525	down	-1.08755	-0.121088	down
A_14_P101982	chr1:17636264-17636316	PADI4	1.15255	0.204832	up	-1.08626	-0.119365	down	1.18663	0.246869	up
A_14_P103829	chr1:17690614-17690672	chr1:17690614-17690672	1.13747	0.18583	up	1.15304	0.205439	up	1.15758	0.211107	up
A_14_P200007	chr1:17721082-17721141	PADI6	1.04051	0.0572941	up	1.22293	0.290343	up	-1.13194	-0.178797	down
A_14_P137516	chr1:17732971-17733025	chr1:17732971-17733025	1.02447	0.0348821	up	-1.12429	-0.169016	down	-1.07225	-0.100647	down
A_14_P138079	chr1:17745198-17745257	RCC2	1.01832	0.026185	up	-1.05783	-0.0811118	down	1.03364	0.0477283	up
A_14_P129720	chr1:17759653-17759712	RCC2	-1.12001	-0.163515	down	1.00738	0.0106072	up	-1.13729	-0.185597	down
A_14_P138455	chr1:17874116-17874175	ARHGEF10L	1.12348	0.167974	up	-1.03491	-0.049506	down	1.1077	0.147563	up
A_14_P124817	chr1:17904529-17904588	ARHGEF10L	1.11746	0.160223	up	1.07317	0.101875	up	1.22348	0.29099	up
A_14_P103796	chr1:17939563-17939611	ARHGEF10L	1.20167	0.265046	up	1.15912	0.213033	up	1.1135	0.155097	up
A_14_P129891	chr1:18017651-18017705	ARHGEF10L	1.07203	0.100347	up	-1.04546	-0.0641379	down	1.0538	0.0756063	up
A_14_P118936	chr1:18041667-18041726	chr1:18041667-18041726	-1.20756	-0.272092	down	-1.00652	-0.00937922	down	1.07237	0.100798	up
A_14_P135530	chr1:18083648-18083707	ACTL8	1.07035	0.0980803	up	-1.06353	-0.0888666	down	1.10576	0.145035	up
A_14_P131646	chr1:18110989-18111048	ACTL8	-1.07986	-0.110842	down	-1.02747	-0.0390979	down	-1.18141	-0.240507	down
A_14_P118574	chr1:18134873-18134932	ACTL8	1.04019	0.056844	up	1.19992	0.262932	up	1.10766	0.147513	up
A_14_P102150	chr1:18145397-18145456	ACTL8	1.10704	0.146709	up	1.25098	0.323057	up	1.11614	0.158518	up
A_14_P132854	chr1:18219057-18219116	chr1:18219057-18219116	1.00354	0.00510029	up	1.18523	0.245161	up	-1.07387	-0.102822	down
A_16_P00022212	chr1:18307181-18307240	chr1:18307181-18307240	1.08026	0.111372	up	-1.05541	-0.077802	down	1.09681	0.133315	up
A_14_P107614	chr1:18400062-18400121	LOC101927876	1.01273	0.0182532	up	1.00494	0.00711192	up	-1.11589	-0.158196	down
A_14_P139572	chr1:18447932-18447991	IGSF21	-1.17832	-0.236734	down	-1.07658	-0.106455	down	-1.30861	-0.388035	down
A_14_P100054	chr1:18484882-18484941	IGSF21	1.16428	0.219434	up	-1.20408	-0.26793	down	1.22128	0.288391	up
A_16_P15044194	chr1:18528695-18528754	IGSF21	1.03296	0.0467882	up	1.02468	0.0351756	up	-1.03009	-0.0427686	down
A_14_P127380	chr1:18563494-18563553	IGSF21	-1.039	-0.0552017	down	-1.36884	-0.452953	down	-1.03972	-0.0561919	down
A_16_P15044491	chr1:18632174-18632233	IGSF21	-1.03565	-0.0505371	down	1.1401	0.189165	up	-1.13093	-0.177509	down
A_14_P103452	chr1:18704902-18704961	IGSF21	-1.00493	-0.0070919	down	-1.18493	-0.244807	down	1.00166	0.00238675	up
A_14_P123532	chr1:18780515-18780574	chr1:18780515-18780574	1.08151	0.113052	up	1.02867	0.0407776	up	1.07926	0.110048	up
A_14_P115205	chr1:18810131-18810179	KLHDC7A	-1.02039	-0.0291185	down	1.04684	0.066039	up	-1.01974	-0.0282054	down
A_16_P15045119	chr1:18900374-18900433	chr1:18900374-18900433	1.03381	0.0479775	up	-1.15063	-0.202421	down	1.03083	0.0438092	up
A_14_P202011	chr1:18945458-18945517	chr1:18945458-18945517	1.04061	0.0574328	up	-1.2733	-0.348568	down	1.08732	0.120776	up
A_14_P101490	chr1:18957565-18957624	PAX7	1.13479	0.182421	up	1.07934	0.110143	up	1.25613	0.328983	up
A_14_P110792	chr1:18981595-18981654	PAX7	1.07615	0.105884	up	1.14048	0.189636	up	1.05888	0.0825445	up
A_14_P123914	chr1:19011185-19011244	PAX7	-1.17247	-0.229545	down	-1.03012	-0.0428168	down	-1.206	-0.270233	down
A_14_P101348	chr1:19035871-19035930	PAX7	1.18873	0.249424	up	-1.08021	-0.11131	down	-1.01172	-0.0168032	down
A_14_P131007	chr1:19057550-19057609	PAX7	-1.03539	-0.0501753	down	-1.13452	-0.182083	down	1.07199	0.100287	up
A_14_P118839	chr1:19086583-19086642	chr1:19086583-19086642	1.07724	0.107335	up	1.21144	0.276726	up	1.07008	0.0977181	up
A_14_P120809	chr1:19179851-19179910	TAS1R2	-1.22719	-0.29536	down	-1.1193	-0.1626	down	-1.26755	-0.342043	down
A_16_P00023631	chr1:19220577-19220636	ALDH4A1	1.01451	0.020776	up	1.07503	0.104373	up	-1.00133	-0.00191182	down
A_16_P35048820	chr1:19246826-19246885	IFFO2	-1.14598	-0.196584	down	-1.10744	-0.147228	down	-1.26595	-0.340215	down
A_16_P00023751	chr1:19280726-19280785	IFFO2	-1.05606	-0.0786965	down	1.023	0.0328043	up	-1.08822	-0.121974	down
A_14_P110357	chr1:19400997-19401056	UBR4	-1.09948	-0.136817	down	-1.09547	-0.131556	down	-1.17267	-0.229794	down
A_14_P103189	chr1:19441785-19441844	UBR4	1.14437	0.194558	up	-1.07668	-0.106588	down	1.06825	0.0952542	up
A_14_P127589	chr1:19481284-19481343	UBR4	1.22031	0.287246	up	1.07821	0.108632	up	1.15717	0.210596	up
A_14_P138770	chr1:19503080-19503139	UBR4	-1.00232	-0.00334528	down	1.1536	0.206147	up	-1.09022	-0.124619	down
A_14_P108095	chr1:19525324-19525383	UBR4	1.24902	0.3208	up	1.24892	0.320684	up	1.04136	0.0584623	up
A_14_P116238	chr1:19544134-19544193	EMC1	1.01987	0.0283813	up	1.06409	0.089615	up	-1.04261	-0.0602002	down
A_14_P123197	chr1:19552630-19552689	EMC1	-1.01732	-0.0247759	down	-1.0168	-0.0240337	down	-1.09042	-0.12489	down
A_14_P127505	chr1:19582268-19582321	MRTO4	1.16255	0.217287	up	1.0926	0.127763	up	1.07616	0.105896	up
A_14_P139351	chr1:19610378-19610437	AKR7A3	1.10068	0.138396	up	1.15432	0.207043	up	-1.03514	-0.0498198	down
A_14_P109096	chr1:19635750-19635809	AKR7A2	1.02742	0.0390199	up	-1.21297	-0.278544	down	-1.04289	-0.0605887	down
A_14_P104463	chr1:19654638-19654692	PQLC2	1.05543	0.0778376	up	1.02917	0.0414772	up	1.04951	0.0697172	up
A_14_P107721	chr1:19660868-19660927	OTTHUMT00000007256	-1.09392	-0.129513	down	-1.02059	-0.0294015	down	-1.30194	-0.380662	down
A_14_P107476	chr1:19665576-19665631	CAPZB	1.24688	0.318326	up	1.00664	0.00954607	up	1.24653	0.317915	up
A_14_P120067	chr1:19681186-19681245	CAPZB	1.20324	0.266922	up	1.21712	0.283474	up	1.24822	0.31987	up
A_14_P131706	chr1:19728262-19728321	CAPZB	1.01266	0.0181551	up	1.06085	0.085215	up	1.03113	0.0442214	up
A_14_P117811	chr1:19798433-19798492	CAPZB	1.01623	0.0232267	up	1.17754	0.235773	up	-1.16105	-0.215425	down
A_16_P15047635	chr1:19825963-19826022	chr1:19825963-19826022	1.00407	0.00586151	up	1.13184	0.178676	up	-1.02695	-0.0383663	down
A_16_P35050626	chr1:19908492-19908551	chr1:19908492-19908551	-1.11033	-0.150984	down	1.08484	0.117488	up	-1.14084	-0.190095	down
A_14_P139494	chr1:19946430-19946489	MINOS1	-1.06969	-0.0971994	down	1.0954	0.131457	up	-1.30955	-0.389068	down
A_14_P103411	chr1:19969873-19969928	MINOS1-NBL1	1.21257	0.278068	up	-1.14041	-0.189549	down	1.32364	0.404506	up
A_14_P116886	chr1:19978806-19978862	MINOS1-NBL1	1.03195	0.0453765	up	1.09723	0.13386	up	1.10741	0.147183	up
A_14_P129892	chr1:19980920-19980975	MINOS1-NBL1	1.03887	0.0550162	up	-1.07329	-0.102044	down	-1.01451	-0.0207847	down
A_14_P134082	chr1:20003602-20003656	HTR6	1.14649	0.197227	up	1.15711	0.210524	up	1.06232	0.087221	up
A_14_P132590	chr1:20063620-20063679	TMCO4	1.04032	0.0570295	up	-1.19007	-0.251045	down	1.04402	0.0621523	up
A_14_P107005	chr1:20118848-20118907	TMCO4	1.00508	0.00731561	up	1.00556	0.0080046	up	-1.0355	-0.0503308	down
A_16_P15048277	chr1:20130969-20131028	chr1:20130969-20131028	1.03139	0.0445877	up	-1.13988	-0.188881	down	1.02218	0.0316437	up
A_14_P112048	chr1:20140796-20140840	RNF186	1.0393	0.0556185	up	-1.16966	-0.226095	down	1.08103	0.112407	up
A_16_P15048429	chr1:20215670-20215729	OTUD3	-1.01071	-0.0153678	down	1.08625	0.11935	up	-1.0472	-0.0665413	down
A_14_P109507	chr1:20249390-20249445	PLA2G2E	1.02287	0.0326176	up	-1.07127	-0.0993175	down	1.02262	0.032274	up
A_14_P126181	chr1:20306316-20306369	PLA2G2A	1.03537	0.0501528	up	1.18674	0.247003	up	1.05991	0.083939	up
A_16_P00025232	chr1:20366015-20366074	ENST00000486277	1.06039	0.0845982	up	1.18784	0.248344	up	1.04359	0.0615525	up
A_14_P137477	chr1:20399606-20399665	PLA2G5	1.01709	0.0244511	up	-1.11234	-0.153594	down	-1.00497	-0.00715848	down
A_14_P130178	chr1:20444064-20444123	PLA2G2D	1.16696	0.222755	up	1.09465	0.130473	up	1.24547	0.316685	up
A_14_P122444	chr1:20469195-20469249	PLA2G2F	-1.09363	-0.129124	down	-1.17683	-0.234905	down	-1.01837	-0.0262585	down
A_14_P120816	chr1:20514667-20514726	UBXN10	1.2849	0.361658	up	1.23228	0.301328	up	1.24915	0.320949	up
A_16_P15049024	chr1:20533943-20534002	chr1:20533943-20534002	-1.0187	-0.0267304	down	-1.01382	-0.0198047	down	-1.04665	-0.0657775	down
A_14_P135348	chr1:20572604-20572663	chr1:20572604-20572663	-1.04203	-0.0593947	down	-1.23826	-0.30831	down	-1.00752	-0.0108111	down
A_16_P15049251	chr1:20623226-20623285	VWA5B1	-1.19107	-0.252256	down	-1.24299	-0.313809	down	-1.2091	-0.273938	down
A_14_P126336	chr1:20672575-20672634	VWA5B1	1.07327	0.102019	up	-1.056	-0.078612	down	1.2225	0.289834	up
A_14_P202227	chr1:20675580-20675639	VWA5B1	1.07272	0.10128	up	1.08468	0.117268	up	1.06188	0.0866237	up
A_16_P15049579	chr1:20740964-20741023	LINC01141	1.05726	0.0803281	up	-1.13008	-0.176426	down	1.11898	0.162186	up
A_14_P136482	chr1:20809150-20809209	CAMK2N1	1.16481	0.220098	up	-1.01461	-0.0209297	down	1.19158	0.252874	up
A_14_P112033	chr1:20810162-20810221	CAMK2N1	1.04881	0.0687526	up	-1.01214	-0.0174115	down	1.08868	0.122586	up
A_14_P100962	chr1:20830940-20830999	MUL1	1.01809	0.0258641	up	1.03676	0.0520816	up	-1.00188	-0.00271638	down
A_16_P00025930	chr1:20865498-20865557	chr1:20865498-20865557	1.05896	0.0826473	up	1.03577	0.0506998	up	1.05055	0.0711423	up
A_14_P133329	chr1:20916440-20916499	CDA	1.07542	0.104905	up	1.017	0.0243201	up	1.0539	0.0757365	up
A_14_P136169	chr1:20924197-20924256	CDA	1.10097	0.138769	up	-1.17788	-0.23619	down	1.01862	0.0266162	up
A_14_P137506	chr1:20934057-20934116	CDA	-1.02059	-0.0294023	down	-1.02529	-0.0360269	down	-1.12285	-0.16717	down
A_14_P101908	chr1:20972375-20972425	PINK1	1.17284	0.230001	up	-1.00072	-0.00103908	down	1.15364	0.206193	up
A_14_P109945	chr1:20984262-20984321	DDOST	1.13442	0.181955	up	-1.06796	-0.0948643	down	1.08514	0.117881	up
A_16_P00026136	chr1:21034428-21034487	KIF17	-1.00849	-0.0122016	down	1.079	0.109691	up	-1.05911	-0.0828538	down
A_14_P111023	chr1:21076152-21076211	HP1BP3	1.1487	0.199999	up	-1.01702	-0.0243495	down	1.02831	0.0402724	up
A_14_P109704	chr1:21103078-21103137	HP1BP3	1.01856	0.026525	up	-1.0822	-0.113972	down	-1.03488	-0.0494568	down
A_16_P15050533	chr1:21156924-21156983	EIF4G3	1.10353	0.142129	up	1.15302	0.205417	up	-1.04752	-0.0669731	down
A_14_P119345	chr1:21186927-21186986	EIF4G3	-1.03314	-0.0470399	down	-1.21819	-0.284744	down	-1.09168	-0.126546	down
A_14_P130021	chr1:21226196-21226253	EIF4G3	1.19887	0.261681	up	1.17259	0.229695	up	1.24916	0.320954	up
A_14_P135085	chr1:21268359-21268418	EIF4G3	1.14012	0.189188	up	-1.00328	-0.00472908	down	1.14321	0.193084	up
A_16_P15050941	chr1:21311743-21311802	EIF4G3	-1.05506	-0.077329	down	-1.20395	-0.267781	down	-1.12054	-0.164196	down
A_18_P10049904	chr1:21332472-21332531	EIF4G3	1.03316	0.0470568	up	-1.2072	-0.271668	down	1.00724	0.0104018	up
A_14_P106374	chr1:21377460-21377512	EIF4G3	1.11607	0.158428	up	-1.0648	-0.090582	down	1.13429	0.181794	up
A_14_P138074	chr1:21427344-21427403	EIF4G3	1.0441	0.0622536	up	-1.03504	-0.0496851	down	-1.00812	-0.0116669	down
A_14_P101236	chr1:21449671-21449730	EIF4G3	1.07627	0.106035	up	-1.22683	-0.294934	down	1.11896	0.162155	up
A_18_P10052449	chr1:21490619-21490678	EIF4G3	1.02054	0.029339	up	-1.13288	-0.180001	down	-1.05735	-0.0804466	down
A_14_P118319	chr1:21546057-21546116	ECE1	-1.11673	-0.159284	down	-1.25126	-0.323382	down	-1.01029	-0.0147648	down
A_14_P114808	chr1:21573743-21573796	ECE1	1.1294	0.175558	up	-1.16915	-0.225464	down	1.15121	0.203147	up
A_14_P117893	chr1:21598433-21598492	ECE1	-1.03307	-0.0469352	down	1.13262	0.179664	up	-1.10275	-0.141111	down
A_14_P130640	chr1:21658363-21658422	ECE1	1.0104	0.0149315	up	-1.06971	-0.0972241	down	-1.01033	-0.0148264	down
A_16_P15051917	chr1:21763885-21763930	ENST00000436658	1.08512	0.117852	up	-1.00086	-0.00124368	down	1.10415	0.142931	up
A_14_P113462	chr1:21843270-21843329	ALPL	1.19753	0.260058	up	1.07168	0.0998706	up	1.164	0.219092	up
A_14_P118033	chr1:21876256-21876315	ALPL	1.076	0.10568	up	-1.02238	-0.0319371	down	1.0612	0.0856992	up
A_14_P116991	chr1:21893802-21893859	ALPL	-1.01709	-0.0244469	down	-1.08919	-0.123259	down	-1.10653	-0.146043	down
A_14_P124135	chr1:21904785-21904842	ALPL	1.10172	0.139764	up	1.01354	0.0194027	up	-1.01992	-0.0284536	down
A_14_P116283	chr1:21929504-21929555	RAP1GAP	1.0675	0.0942335	up	-1.00556	-0.00800566	down	1.06956	0.0970161	up
A_14_P110674	chr1:21938528-21938583	RAP1GAP	-1.07383	-0.102772	down	1.14398	0.194057	up	-1.1249	-0.1698	down
A_14_P137545	chr1:21987859-21987918	RAP1GAP	1.06229	0.0871754	up	1.18137	0.240461	up	1.02242	0.0319944	up
A_14_P111966	chr1:22021541-22021600	USP48	1.08435	0.116835	up	-1.10909	-0.149379	down	1.05895	0.0826358	up
A_14_P134436	chr1:22050635-22050694	USP48	1.00828	0.0118945	up	-1.01831	-0.026175	down	1.09655	0.132971	up
A_14_P105400	chr1:22078993-22079052	USP48	-1.06559	-0.0916519	down	-1.00527	-0.00758375	down	-1.22573	-0.293644	down
A_14_P124123	chr1:22100759-22100818	USP48	1.1594	0.213378	up	1.01977	0.0282406	up	1.16418	0.21932	up
A_14_P110308	chr1:22164082-22164141	HSPG2	1.1205	0.164142	up	1.09799	0.13487	up	1.03828	0.05419	up
A_14_P134045	chr1:22223053-22223112	HSPG2	-1.05954	-0.0834402	down	-1.17367	-0.231033	down	-1.00846	-0.0121476	down
A_14_P128465	chr1:22250409-22250468	HSPG2	-1.07737	-0.10752	down	1.21144	0.276723	up	-1.25618	-0.329047	down
A_14_P119507	chr1:22308608-22308663	CELA3B	1.03343	0.0474442	up	-1.05611	-0.0787613	down	1.05593	0.0785092	up
A_14_P124604	chr1:22352654-22352713	LINC00339	1.20641	0.270723	up	-1.2411	-0.311623	down	1.23011	0.298792	up
A_14_P135733	chr1:22382972-22383031	CDC42	-1.20947	-0.274373	down	-1.17743	-0.235639	down	-1.35139	-0.434449	down
A_14_P105052	chr1:22397901-22397960	CDC42	-1.07954	-0.110414	down	1.08762	0.121172	up	1.00855	0.0122771	up
A_14_P125675	chr1:22416798-22416857	CDC42	1.09322	0.128586	up	1.03617	0.0512566	up	1.15855	0.21232	up
A_14_P126410	chr1:22461716-22461773	WNT4	-1.18387	-0.243515	down	-1.22077	-0.287792	down	-1.39745	-0.482796	down
A_14_P113840	chr1:22580233-22580292	chr1:22580233-22580292	1.19773	0.260305	up	-1.14459	-0.194827	down	1.37166	0.455921	up
A_14_P127794	chr1:22713848-22713907	chr1:22713848-22713907	-1.13985	-0.188845	down	-1.00195	-0.00281693	down	-1.26673	-0.341106	down
A_14_P120611	chr1:22801258-22801317	ZBTB40	1.01497	0.0214431	up	1.16044	0.214678	up	-1.04455	-0.0628865	down
A_14_P105801	chr1:22828100-22828159	ZBTB40	1.06702	0.0935814	up	-1.01122	-0.0161	down	1.13663	0.18476	up
A_14_P111199	chr1:22854942-22855001	ZBTB40	-1.04167	-0.0588951	down	1.01351	0.0193578	up	-1.01059	-0.0152029	down
A_14_P105325	chr1:22891616-22891675	EPHA8	1.00735	0.0105615	up	-1.11967	-0.163071	down	1.02233	0.0318604	up
A_14_P103237	chr1:22964515-22964564	C1QA	-1.07217	-0.100528	down	-1.22723	-0.295407	down	1.00978	0.0140375	up
A_14_P200008	chr1:22972465-22972524	C1QC	1.14643	0.197149	up	-1.1215	-0.165427	down	1.26146	0.335096	up
A_14_P106837	chr1:22974554-22974613	C1QC	1.27986	0.355982	up	1.23356	0.302824	up	1.26818	0.342761	up
A_14_P126789	chr1:22979546-22979597	ENST00000510260	-1.00744	-0.0106959	down	1.03592	0.050913	up	1.05468	0.0768014	up
A_14_P130243	chr1:22987254-22987303	C1QB	1.07311	0.101803	up	1.01354	0.019405	up	1.08394	0.116291	up
A_14_P126598	chr1:23040846-23040905	EPHB2	-1.05047	-0.0710299	down	-1.262	-0.335716	down	1.0637	0.0890875	up
A_14_P135132	chr1:23104035-23104094	EPHB2	1.11676	0.159319	up	1.03054	0.0433995	up	1.10278	0.141147	up
A_16_P00029046	chr1:23172395-23172454	EPHB2	1.00214	0.00307723	up	-1.05392	-0.0757691	down	1.02035	0.0290632	up
A_14_P109970	chr1:23199546-23199605	EPHB2	-1.0554	-0.0777837	down	-1.14759	-0.198611	down	1.00167	0.00240732	up
A_14_P136035	chr1:23241030-23241089	EPHB2	-1.07012	-0.0977719	down	-1.02368	-0.033766	down	1.03138	0.044578	up
A_16_P00029215	chr1:23311907-23311966	chr1:23311907-23311966	-1.08412	-0.116525	down	-1.16504	-0.220379	down	-1.11962	-0.163008	down
A_14_P136995	chr1:23356988-23357043	KDM1A	1.22536	0.293203	up	1.19114	0.252347	up	1.18658	0.246814	up
A_14_P124318	chr1:23371634-23371693	KDM1A	-1.02055	-0.0293454	down	1.03522	0.0499412	up	-1.10513	-0.144214	down
A_14_P101868	chr1:23414179-23414238	LUZP1	1.00762	0.0109465	up	1.1332	0.180405	up	-1.1439	-0.193955	down
A_14_P132315	chr1:23419852-23419911	LUZP1	1.01384	0.0198285	up	1.0932	0.128561	up	-1.02617	-0.0372675	down
A_14_P119166	chr1:23455731-23455790	LUZP1	1.10086	0.138637	up	1.00814	0.0116911	up	1.05329	0.074909	up
A_14_P107138	chr1:23481411-23481470	LUZP1	-1.00034	-0.000486701	down	-1.13206	-0.178948	down	-1.05664	-0.0794829	down
A_14_P137976	chr1:23519807-23519854	HTR1D	1.1376	0.185997	up	1.01248	0.0178932	up	1.16511	0.220468	up
A_16_P35059872	chr1:23607991-23608050	LINC01355	1.02253	0.0321416	up	1.07987	0.110862	up	1.00012	0.000177371	up
A_14_P124156	chr1:23638155-23638213	HNRNPR	1.15664	0.209939	up	-1.14248	-0.192163	down	1.14966	0.201209	up
A_14_P138605	chr1:23638244-23638303	HNRNPR	1.03203	0.0454895	up	-1.1301	-0.176447	down	1.03366	0.0477647	up
A_14_P132214	chr1:23660159-23660218	HNRNPR	1.19527	0.257337	up	-1.1102	-0.15082	down	1.25525	0.327973	up
A_14_P104371	chr1:23689659-23689715	ZNF436	-1.15089	-0.202756	down	-1.06567	-0.0917661	down	-1.40977	-0.495455	down
A_14_P112064	chr1:23741328-23741387	TCEA3	-1.05567	-0.0781622	down	-1.13914	-0.187948	down	-1.00265	-0.00381892	down
A_14_P135598	chr1:23766146-23766205	ASAP3	1.01468	0.0210246	up	-1.07737	-0.107518	down	1.00776	0.0111518	up
A_14_P111644	chr1:23801435-23801482	ASAP3	1.16588	0.22142	up	1.09117	0.12587	up	1.23194	0.300937	up
A_14_P115618	chr1:23852626-23852685	E2F2	-1.2454	-0.316606	down	-1.01783	-0.0254991	down	-1.472	-0.557777	down
A_14_P130600	chr1:23856826-23856885	E2F2	-1.07524	-0.10466	down	1.19177	0.253106	up	-1.01633	-0.023371	down
A_14_P103011	chr1:23885141-23885198	ID3	-1.14871	-0.200011	down	-1.02133	-0.0304456	down	-1.18028	-0.239134	down
A_14_P136973	chr1:23886208-23886267	ID3	-1.03977	-0.0562637	down	-1.0465	-0.0655757	down	-1.00172	-0.00248349	down
A_14_P130448	chr1:23929149-23929208	ENST00000477916	1.12177	0.165776	up	1.07952	0.110383	up	1.06292	0.0880347	up
A_14_P117522	chr1:23966799-23966858	MDS2	-1.00794	-0.0114147	down	-1.10004	-0.137556	down	1.02952	0.0419674	up
A_14_P110114	chr1:24020118-24020177	RPL11	1.08	0.111035	up	-1.04298	-0.0607116	down	1.09592	0.132139	up
A_14_P124391	chr1:24031979-24032038	chr1:24031979-24032038	-1.05064	-0.0712701	down	-1.04461	-0.0629713	down	-1.31315	-0.393029	down
A_14_P200009	chr1:24032009-24032068	chr1:24032009-24032068	-1.18853	-0.249183	down	-1.13645	-0.184534	down	-1.05954	-0.0834416	down
A_14_P119619	chr1:24082303-24082362	TCEB3	1.12368	0.168233	up	1.10175	0.139803	up	1.00599	0.00861915	up
A_14_P200010	chr1:24108539-24108598	PITHD1	-1.17254	-0.229634	down	-1.1189	-0.162087	down	-1.28101	-0.357278	down
A_14_P107687	chr1:24151482-24151538	HMGCL	1.14976	0.201327	up	-1.05923	-0.0830129	down	1.14509	0.195458	up
A_14_P123601	chr1:24193324-24193383	FUCA1	-1.06647	-0.0928394	down	-1.03817	-0.0540395	down	1.00805	0.0115685	up
A_14_P136865	chr1:24233474-24233533	CNR2	1.02403	0.0342511	up	-1.08649	-0.119675	down	1.08248	0.114343	up
A_14_P201895	chr1:24384595-24384654	MYOM3	1.02156	0.0307803	up	-1.07136	-0.0994396	down	1.01115	0.015995	up
A_14_P123885	chr1:24385955-24386014	MYOM3	1.00075	0.00107841	up	-1.02002	-0.0286006	down	-1.05619	-0.0788743	down
A_14_P135430	chr1:24411916-24411975	MYOM3	1.13063	0.177132	up	1.03838	0.0543363	up	1.08172	0.113323	up
A_14_P113159	chr1:24456460-24456519	IL22RA1	-1.00744	-0.0106973	down	-1.20719	-0.271651	down	-1.03558	-0.0504348	down
A_14_P118139	chr1:24485405-24485464	IFNLR1	-1.22739	-0.295588	down	1.06976	0.0972839	up	-1.21134	-0.276601	down
A_14_P132997	chr1:24509499-24509558	IFNLR1	1.04376	0.0617945	up	-1.06622	-0.0924997	down	1.02055	0.0293472	up
A_16_P15058566	chr1:24570830-24570889	chr1:24570830-24570889	-1.03401	-0.0482467	down	-1.02684	-0.0382162	down	-1.09489	-0.130783	down
A_14_P139836	chr1:24641638-24641697	ENST00000437965	1.02164	0.0308828	up	1.08122	0.112657	up	1.02526	0.0359845	up
A_14_P134726	chr1:24663198-24663250	GRHL3	1.0354	0.0501938	up	1.07121	0.0992451	up	1.10712	0.146809	up
A_14_P113165	chr1:24684396-24684451	GRHL3	1.09798	0.134853	up	1.11757	0.160368	up	1.04965	0.0699111	up
A_14_P134399	chr1:24706114-24706173	STPG1	1.11775	0.1606	up	1.08722	0.120649	up	1.04971	0.0699873	up
A_14_P125911	chr1:24740272-24740328	STPG1	1.0164	0.0234711	up	-1.33671	-0.418683	down	1.09485	0.130728	up
A_14_P105809	chr1:24771675-24771734	NIPAL3	-1.00075	-0.00108243	down	1.26897	0.343658	up	1.00407	0.00586644	up
A_14_P134812	chr1:24785922-24785981	NIPAL3	-1.14344	-0.193375	down	1.02174	0.0310296	up	-1.20672	-0.271089	down
A_14_P134781	chr1:24840910-24840969	RCAN3	1.1056	0.144824	up	-1.19082	-0.251956	down	1.1218	0.165819	up
A_16_P15059239	chr1:24859736-24859795	RCAN3	-1.02345	-0.0334417	down	-1.14996	-0.20159	down	-1.00999	-0.0143389	down
A_14_P125805	chr1:24936298-24936357	chr1:24936298-24936357	-1.08583	-0.118793	down	-1.25948	-0.332825	down	-1.10597	-0.145315	down
A_14_P121146	chr1:24972565-24972624	SRRM1	1.05099	0.0717422	up	-1.01673	-0.0239412	down	1.05496	0.0771921	up
A_14_P121494	chr1:24996383-24996442	SRRM1	-1.16876	-0.224974	down	-1.07307	-0.101748	down	-1.06895	-0.0961969	down
A_14_P118307	chr1:25079602-25079661	CLIC4	1.08671	0.119962	up	1.08759	0.121135	up	-1.02084	-0.0297554	down
A_16_P15059815	chr1:25119735-25119794	CLIC4	1.09083	0.125428	up	-1.00723	-0.010392	down	1.05497	0.0772086	up
A_14_P109561	chr1:25168965-25169024	CLIC4	1.0395	0.0558953	up	1.0238	0.0339275	up	1.04791	0.0675183	up
A_14_P101216	chr1:25235732-25235791	RUNX3	-1.16471	-0.219975	down	-1.03462	-0.0490969	down	-1.14099	-0.190288	down
A_14_P116572	chr1:25291355-25291411	RUNX3	-1.02019	-0.0288339	down	1.38355	0.468371	up	-1.02391	-0.0340845	down
A_14_P117709	chr1:25384480-25384539	ENST00000424084	1.1073	0.147046	up	1.01266	0.0181534	up	1.11093	0.151773	up
A_16_P15060691	chr1:25463334-25463388	chr1:25463334-25463388	1.02009	0.028692	up	-1.28781	-0.364918	down	1.09648	0.132885	up
A_14_P101825	chr1:25557914-25557973	SYF2	1.00708	0.0101735	up	-1.01436	-0.0205707	down	-1.01593	-0.0228073	down
A_14_P139004	chr1:25569014-25569073	RSRP1	-1.07989	-0.110888	down	1.0661	0.0923426	up	-1.15511	-0.208031	down
A_14_P101869	chr1:25570060-25570112	RSRP1	1.01184	0.0169767	up	1.0096	0.0137786	up	-1.03856	-0.0545827	down
A_16_P00032116	chr1:25675212-25675271	TMEM50A	1.01538	0.0220129	up	-1.06163	-0.0862758	down	1.00501	0.00720965	up
A_14_P201458	chr1:25755043-25755102	ENST00000349320	-1.06592	-0.0920994	down	1.02117	0.0302272	up	-1.0547	-0.076833	down
A_14_P108897	chr1:25760376-25760435	TMEM57	1.16281	0.217616	up	1.01373	0.0196693	up	1.23798	0.307983	up
A_18_P10064900	chr1:25781962-25782021	TMEM57	1.05223	0.0734455	up	1.03765	0.053324	up	-1.04994	-0.0703125	down
A_18_P10060669	chr1:25840137-25840196	chr1:25840137-25840196	-1.03791	-0.0536809	down	-1.06366	-0.0890433	down	-1.0011	-0.00158605	down
A_14_P138746	chr1:25891210-25891265	LDLRAP1	1.13601	0.183977	up	1.08798	0.121646	up	1.08612	0.119181	up
A_14_P127708	chr1:25893646-25893705	LDLRAP1	1.14225	0.191875	up	1.23746	0.307376	up	1.10849	0.148592	up
A_14_P104303	chr1:25950993-25951052	MAN1C1	1.09167	0.126542	up	1.02805	0.0399054	up	1.08785	0.121484	up
A_14_P134302	chr1:25980754-25980810	MAN1C1	1.06389	0.0893558	up	-1.14868	-0.199978	down	1.07008	0.0977224	up
A_14_P112254	chr1:26012954-26013007	MAN1C1	-1.05842	-0.0819055	down	-1.01061	-0.015225	down	-1.06016	-0.0842827	down
A_14_P130690	chr1:26056427-26056486	MAN1C1	-1.09688	-0.133411	down	-1.14283	-0.192613	down	-1.20917	-0.274014	down
A_14_P129712	chr1:26101410-26101469	MAN1C1	-1.05056	-0.0711613	down	-1.01177	-0.0168855	down	-1.05111	-0.0719121	down
A_14_P125986	chr1:26156060-26156116	MTFR1L	-1.14226	-0.191887	down	-1.02247	-0.032056	down	-1.3067	-0.385929	down
A_14_P129309	chr1:26175575-26175634	AUNIP	-1.11301	-0.15446	down	1.00847	0.0121628	up	-1.20851	-0.273233	down
A_14_P107178	chr1:26193852-26193911	PAQR7	1.09393	0.129521	up	-1.06006	-0.0841491	down	1.13744	0.185786	up
A_14_P137415	chr1:26211420-26211479	STMN1	-1.06784	-0.0946969	down	1.30542	0.384518	up	-1.01391	-0.0199232	down
A_14_P123514	chr1:26226749-26226808	STMN1	1.01683	0.0240854	up	1.17852	0.236981	up	-1.03508	-0.0497467	down
A_14_P133966	chr1:26228538-26228597	STMN1	1.08649	0.119678	up	-1.02631	-0.0374658	down	1.13164	0.178409	up
A_14_P129783	chr1:26231197-26231256	STMN1	-1.00565	-0.0081271	down	-1.04649	-0.0655545	down	1.0737	0.102585	up
A_14_P117640	chr1:26259826-26259885	chr1:26259826-26259885	-1.03892	-0.055087	down	-1.0645	-0.0901734	down	1.0142	0.0203373	up
A_14_P120564	chr1:26287908-26287967	PAFAH2	-1.0014	-0.00201563	down	-1.01838	-0.0262703	down	-1.10629	-0.145725	down
A_14_P105172	chr1:26358405-26358464	EXTL1	1.25622	0.329089	up	-1.03292	-0.0467352	down	1.25234	0.324631	up
A_14_P110541	chr1:26367040-26367099	SLC30A2	1.07478	0.104043	up	1.05295	0.0744333	up	1.09317	0.128516	up
A_14_P114079	chr1:26410479-26410538	chr1:26410479-26410538	-1.01044	-0.0149809	down	1.04602	0.0649052	up	-1.17762	-0.235875	down
A_14_P133596	chr1:26450938-26450997	PDIK1L	1.07506	0.104416	up	1.09382	0.12938	up	-1.15902	-0.212902	down
A_14_P136037	chr1:26485866-26485925	FAM110D	1.1812	0.240256	up	1.02021	0.0288718	up	1.29006	0.36744	up
A_14_P111506	chr1:26486488-26486542	FAM110D	1.19124	0.252464	up	1.05701	0.0799832	up	1.17336	0.230651	up
A_14_P114390	chr1:26508490-26508540	CNKSR1	1.07068	0.0985266	up	1.17043	0.227039	up	1.06021	0.0843436	up
A_14_P103606	chr1:26516312-26516371	CNKSR1	-1.04992	-0.070285	down	-1.10204	-0.140171	down	-1.19424	-0.256092	down
A_14_P124930	chr1:26581883-26581941	CEP85	1.05541	0.0778061	up	-1.19055	-0.251625	down	1.08126	0.11272	up
A_14_P123406	chr1:26646724-26646772	CD52	1.01918	0.0274159	up	-1.05936	-0.0831889	down	-1.05138	-0.0722841	down
A_14_P101266	chr1:26656547-26656606	AIM1L	1.17477	0.23238	up	-1.08926	-0.123352	down	1.22071	0.287726	up
A_14_P108791	chr1:26690587-26690641	ZNF683	-1.0663	-0.0926123	down	-1.06909	-0.0963891	down	-1.03156	-0.0448298	down
A_14_P103918	chr1:26750642-26750701	LIN28A	-1.11103	-0.151902	down	-1.03575	-0.0506715	down	-1.11545	-0.15763	down
A_14_P123708	chr1:26759521-26759580	DHDDS	1.01304	0.0186958	up	-1.09168	-0.126556	down	1.04455	0.0628791	up
A_14_P139782	chr1:26796023-26796080	DHDDS	1.02394	0.0341278	up	1.13742	0.185762	up	-1.04277	-0.060427	down
A_14_P101569	chr1:26800658-26800716	HMGN2	1.10168	0.139701	up	1.10242	0.140674	up	1.0024	0.00345914	up
A_14_P100082	chr1:26864740-26864796	RPS6KA1	1.07961	0.11051	up	1.18583	0.2459	up	-1.09379	-0.129338	down
A_14_P110008	chr1:26891109-26891168	RPS6KA1	-1.05943	-0.0832825	down	-1.02142	-0.0305767	down	-1.16376	-0.218799	down
A_14_P138281	chr1:26900902-26900961	RPS6KA1	-1.03371	-0.0478284	down	-1.01649	-0.0235998	down	-1.13916	-0.187976	down
A_14_P122972	chr1:26941157-26941216	chr1:26941157-26941216	1.05427	0.0762505	up	1.26565	0.339875	up	1.10051	0.138176	up
A_14_P114927	chr1:27026667-27026726	ARID1A	1.0876	0.121146	up	1.171	0.227741	up	1.09517	0.131152	up
A_14_P117107	chr1:27053693-27053752	ARID1A	1.04109	0.0580983	up	-1.12437	-0.16912	down	1.0656	0.091667	up
A_14_P120735	chr1:27073935-27073994	ARID1A	1.32003	0.400569	up	1.07482	0.104096	up	1.30927	0.388767	up
A_14_P138024	chr1:27123177-27123236	PIGV	1.08804	0.121737	up	-1.2797	-0.35581	down	1.09905	0.136253	up
A_14_P130392	chr1:27169185-27169244	ZDHHC18	1.00456	0.00656125	up	-1.02513	-0.0358118	down	1.01173	0.0168268	up
A_14_P133833	chr1:27190888-27190935	SFN	1.03763	0.0532912	up	-1.16563	-0.221104	down	1.17266	0.229786	up
A_14_P132631	chr1:27210792-27210851	GPN2	1.08768	0.121254	up	1.25685	0.329809	up	1.08912	0.123157	up
A_14_P125993	chr1:27213962-27214021	GPN2	-1.00301	-0.00433942	down	1.03793	0.0537153	up	-1.08004	-0.111084	down
A_14_P104730	chr1:27225537-27225596	GPATCH3	1.08719	0.120602	up	1.10236	0.140592	up	1.05905	0.0827672	up
A_14_P117463	chr1:27237958-27238017	NR0B2	-1.08478	-0.117405	down	-1.09505	-0.130996	down	-1.08803	-0.121718	down
A_14_P200011	chr1:27238360-27238405	NR0B2	1.13034	0.176755	up	-1.20185	-0.265262	down	1.15921	0.213141	up
A_14_P117899	chr1:27251672-27251731	NUDC	1.21877	0.285423	up	-1.08408	-0.116473	down	1.22504	0.292825	up
A_14_P114313	chr1:27276064-27276120	KDF1	1.10505	0.14411	up	1.04946	0.0696408	up	1.12707	0.172573	up
A_14_P132383	chr1:27336827-27336877	FAM46B	1.22582	0.293742	up	1.26135	0.33497	up	1.27111	0.346092	up
A_14_P101728	chr1:27359814-27359873	chr1:27359814-27359873	1.12683	0.172264	up	1.10054	0.138205	up	1.14728	0.198213	up
A_14_P101060	chr1:27426023-27426081	SLC9A1	1.04456	0.0628969	up	1.01278	0.018321	up	1.06326	0.0884882	up
A_14_P105890	chr1:27432288-27432332	SLC9A1	1.02567	0.0365614	up	-1.05865	-0.0822321	down	-1.0156	-0.0223286	down
A_14_P130277	chr1:27480922-27480980	SLC9A1	1.15459	0.207382	up	-1.05834	-0.081804	down	1.19684	0.259234	up
A_16_P00034214	chr1:27520047-27520106	chr1:27520047-27520106	1.02753	0.039174	up	1.03061	0.0434923	up	1.02655	0.0378039	up
A_16_P35069118	chr1:27562683-27562742	WDTC1	-1.04384	-0.0618986	down	-1.18305	-0.242516	down	-1.02609	-0.0371516	down
A_14_P130103	chr1:27587518-27587577	WDTC1	1.09045	0.124924	up	1.0881	0.121812	up	-1.01473	-0.0210988	down
A_14_P100857	chr1:27623380-27623432	WDTC1	1.04741	0.0668284	up	1.2471	0.318579	up	1.00666	0.0095731	up
A_14_P124447	chr1:27650835-27650892	TMEM222	1.11612	0.158497	up	1.01349	0.0193316	up	1.14748	0.198474	up
A_14_P101435	chr1:27673275-27673334	SYTL1	-1.0527	-0.0740958	down	1.01674	0.0239552	up	1.06609	0.0923332	up
A_14_P104241	chr1:27685326-27685374	MAP3K6	1.15107	0.202977	up	-1.0864	-0.119556	down	1.0758	0.105416	up
A_14_P109809	chr1:27699070-27699123	FCN3	-1.09014	-0.124507	down	-1.102	-0.140123	down	-1.12578	-0.170927	down
A_14_P118501	chr1:27720163-27720208	GPR3	1.0183	0.026161	up	-1.03368	-0.0477863	down	-1.0669	-0.0934273	down
A_14_P104253	chr1:27750155-27750214	WASF2	-1.03864	-0.0546995	down	-1.13571	-0.183588	down	-1.09471	-0.13055	down
A_14_P137367	chr1:27773330-27773389	WASF2	-1.00673	-0.00968108	down	1.02651	0.0377435	up	-1.13031	-0.176716	down
A_16_P15065617	chr1:27806663-27806722	WASF2	-1.01752	-0.0250596	down	-1.13003	-0.176362	down	-1.06412	-0.0896583	down
A_14_P107106	chr1:27872811-27872870	AHDC1	-1.00171	-0.00246471	down	-1.03975	-0.0562307	down	-1.01357	-0.0194467	down
A_14_P130523	chr1:27913034-27913093	AHDC1	1.02871	0.0408341	up	1.08211	0.113849	up	1.00581	0.00835899	up
A_14_P116018	chr1:27947583-27947642	FGR	1.07351	0.102337	up	1.04056	0.0573618	up	-1.09193	-0.126877	down
A_14_P136466	chr1:27952910-27952963	FGR	-1.05418	-0.0761215	down	-1.18666	-0.246906	down	-1.02975	-0.0423	down
A_14_P105990	chr1:27992554-27992612	IFI6	1.0916	0.126439	up	-1.00988	-0.0141771	down	1.09845	0.135468	up
A_14_P200012	chr1:27997584-27997643	IFI6	1.01879	0.0268619	up	-1.04331	-0.0611632	down	-1.05874	-0.0823447	down
A_14_P120923	chr1:28054738-28054797	FAM76A	1.02068	0.0295361	up	1.30172	0.380414	up	-1.19226	-0.253697	down
A_14_P107298	chr1:28088103-28088162	FAM76A	1.03094	0.0439551	up	-1.10621	-0.14562	down	1.0905	0.124994	up
A_14_P136266	chr1:28119663-28119722	STX12	1.2017	0.265076	up	1.03712	0.0525834	up	1.12526	0.170264	up
A_14_P102302	chr1:28142155-28142214	STX12	-1.03742	-0.053003	down	1.1075	0.1473	up	-1.10776	-0.147641	down
A_14_P114015	chr1:28177740-28177799	PPP1R8	1.02545	0.0362637	up	1.08526	0.118043	up	-1.01974	-0.0282017	down
A_14_P130550	chr1:28210324-28210374	THEMIS2	-1.00996	-0.0142924	down	-1.15113	-0.203052	down	-1.03167	-0.0449879	down
A_14_P138206	chr1:28212916-28212975	THEMIS2	1.09802	0.134899	up	1.28508	0.361859	up	-1.11437	-0.15623	down
A_14_P113939	chr1:28228440-28228499	RPA2	1.19841	0.261118	up	1.06075	0.0850811	up	1.12872	0.174693	up
A_14_P128313	chr1:28233567-28233626	RPA2	1.05738	0.0805006	up	-1.02808	-0.039958	down	1.01266	0.0181549	up
A_14_P138868	chr1:28240509-28240568	RPA2	-1.0329	-0.0466981	down	-1.17704	-0.23516	down	-1.01966	-0.0280934	down
A_14_P111666	chr1:28276418-28276477	SMPDL3B	1.05233	0.0735807	up	-1.04063	-0.0574529	down	-1.04879	-0.0687306	down
A_14_P130345	chr1:28288055-28288109	XKR8	-1.01333	-0.0191014	down	1.24682	0.318257	up	-1.03861	-0.0546492	down
A_14_P138197	chr1:28293640-28293684	XKR8	1.05659	0.0794108	up	1.13921	0.188038	up	1.01066	0.0152935	up
A_14_P128181	chr1:28316232-28316291	EYA3	-1.01196	-0.0171581	down	-1.13683	-0.185015	down	1.00373	0.0053659	up
A_14_P122715	chr1:28374871-28374930	EYA3	-1.19342	-0.255097	down	-1.12101	-0.164793	down	-1.25869	-0.331923	down
A_14_P117096	chr1:28420867-28420926	chr1:28420867-28420926	-1.0156	-0.0223265	down	-1.01647	-0.0235688	down	-1.05047	-0.0710304	down
A_14_P139545	chr1:28476241-28476296	PTAFR	1.02425	0.0345701	up	-1.0607	-0.0850157	down	1.04789	0.0674846	up
A_14_P103472	chr1:28541794-28541853	DNAJC8	-1.04045	-0.0572042	down	1.29983	0.378323	up	1.15764	0.211184	up
A_14_P135342	chr1:28564148-28564207	ATPIF1	-1.01032	-0.0148172	down	1.17892	0.237467	up	-1.10321	-0.141713	down
A_14_P134178	chr1:28564524-28564583	ATPIF1	1.00098	0.00141138	up	-1.15882	-0.21266	down	1.08446	0.11698	up
A_14_P132098	chr1:28596961-28597020	SESN2	1.00101	0.00145785	up	-1.14502	-0.195377	down	-1.02365	-0.0337275	down
A_14_P120255	chr1:28655666-28655718	MED18	1.09304	0.128352	up	1.03749	0.0530918	up	1.07991	0.110905	up
A_14_P200893	chr1:28662349-28662408	MED18	1.08464	0.117218	up	1.1511	0.203014	up	-1.03954	-0.0559425	down
A_16_P15067513	chr1:28713234-28713293	PHACTR4	-1.00044	-0.000636511	down	-1.03054	-0.043399	down	1.01956	0.0279484	up
A_18_P10065510	chr1:28754712-28754771	PHACTR4	-1.08014	-0.111221	down	-1.08071	-0.111976	down	-1.25519	-0.327907	down
A_14_P108200	chr1:28815665-28815723	PHACTR4	1.09368	0.129197	up	-1.07325	-0.101982	down	1.02772	0.0394411	up
A_14_P113587	chr1:28835332-28835391	SNHG3	1.01512	0.0216551	up	1.02676	0.0380963	up	-1.05515	-0.0774475	down
A_14_P126831	chr1:28859626-28859685	RCC1	1.13307	0.18024	up	1.17253	0.229627	up	1.00489	0.00704029	up
A_14_P120765	chr1:28865084-28865136	RCC1	-1.01516	-0.0217077	down	1.06451	0.0901853	up	-1.12073	-0.164438	down
A_14_P139591	chr1:28887835-28887892	TRNAU1AP	1.11073	0.15151	up	1.09537	0.131423	up	1.00262	0.00378171	up
A_14_P105789	chr1:28904254-28904313	TRNAU1AP	1.0304	0.0432004	up	-1.09645	-0.13284	down	-1.04213	-0.0595387	down
A_14_P112459	chr1:28905091-28905150	SNHG12	1.01779	0.0254386	up	-1.01027	-0.0147469	down	-1.15359	-0.206135	down
A_14_P100167	chr1:28947613-28947672	TAF12	1.17718	0.235334	up	1.00946	0.0135859	up	1.12086	0.164611	up
A_14_P133263	chr1:28968825-28968884	TAF12	-1.03629	-0.0514289	down	1.11698	0.159607	up	-1.12781	-0.173529	down
A_14_P109187	chr1:29002400-29002459	GMEB1	-1.06871	-0.0958769	down	1.0242	0.0344945	up	-1.03461	-0.0490868	down
A_14_P102790	chr1:29029048-29029105	GMEB1	1.27658	0.352287	up	1.17996	0.238738	up	1.17946	0.238127	up
A_14_P129609	chr1:29064091-29064140	YTHDF2	-1.28427	-0.36095	down	-1.51422	-0.598579	down	-1.18731	-0.247696	down
A_14_P119596	chr1:29089699-29089758	YTHDF2	1.17759	0.235837	up	-1.00682	-0.00980939	down	1.22492	0.292687	up
A_14_P104137	chr1:29167522-29167581	OPRD1	1.07033	0.0980614	up	1.03941	0.0557715	up	1.02594	0.0369495	up
A_14_P123692	chr1:29205448-29205507	chr1:29205448-29205507	1.06083	0.0851879	up	-1.07986	-0.110845	down	1.11047	0.151164	up
A_14_P139234	chr1:29253834-29253893	EPB41	-1.04576	-0.0645485	down	-1.06795	-0.0948402	down	-1.05605	-0.0786778	down
A_14_P119468	chr1:29277238-29277297	EPB41	1.1294	0.175559	up	1.07904	0.109744	up	1.0973	0.133963	up
A_14_P137246	chr1:29319903-29319962	EPB41	1.15169	0.203749	up	1.15635	0.20958	up	1.25346	0.325914	up
A_14_P105732	chr1:29361166-29361225	EPB41	1.15293	0.205307	up	1.05383	0.0756453	up	1.03319	0.0471006	up
A_14_P117342	chr1:29386909-29386968	EPB41	-1.107	-0.146658	down	1.02828	0.0402269	up	-1.07183	-0.100074	down
A_14_P128124	chr1:29417686-29417745	EPB41	-1.04607	-0.0649816	down	1.00971	0.0139355	up	-1.178	-0.236337	down
A_14_P109701	chr1:29443550-29443609	EPB41	-1.06223	-0.0870993	down	1.12052	0.164164	up	-1.08395	-0.116297	down
A_14_P116272	chr1:29481320-29481379	SRSF4	-1.13639	-0.184452	down	-1.17805	-0.236402	down	-1.1478	-0.198875	down
A_14_P119655	chr1:29527763-29527822	MECR	1.07413	0.103165	up	1.09621	0.132529	up	-1.14039	-0.189523	down
A_14_P119763	chr1:29565669-29565728	PTPRU	-1.03822	-0.0541172	down	1.10618	0.145582	up	-1.02212	-0.0315709	down
A_14_P138494	chr1:29612040-29612099	PTPRU	1.07916	0.109911	up	1.00461	0.00662953	up	-1.00058	-0.000839426	down
A_14_P135162	chr1:29633615-29633673	PTPRU	1.11017	0.150784	up	1.14454	0.194762	up	-1.03468	-0.0491811	down
A_14_P105567	chr1:29653077-29653134	PTPRU	1.167	0.2228	up	1.11297	0.15441	up	1.23764	0.307592	up
A_14_P108566	chr1:29766718-29766777	chr1:29766718-29766777	1.55812	0.639803	up	1.4915	0.576768	up	1.542	0.624799	up
A_16_P00036840	chr1:29859576-29859635	chr1:29859576-29859635	-1.06134	-0.0858879	down	-1.05426	-0.0762313	down	-1.02394	-0.0341305	down
A_16_P00036945	chr1:30099600-30099659	chr1:30099600-30099659	-1.21298	-0.27855	down	1.04583	0.0646423	up	-1.38284	-0.467631	down
A_16_P00037055	chr1:30177371-30177430	chr1:30177371-30177430	-1.07195	-0.100231	down	1.18238	0.241693	up	-1.18417	-0.243881	down
A_16_P15070795	chr1:30447087-30447146	chr1:30447087-30447146	1.02788	0.0396675	up	1.17215	0.229152	up	-1.05799	-0.0813206	down
A_14_P103655	chr1:30630199-30630258	chr1:30630199-30630258	-1.05397	-0.0758349	down	-1.05296	-0.0744547	down	1.00031	0.000442845	up
A_18_P10072427	chr1:30717070-30717129	chr1:30717070-30717129	-1.01671	-0.0239067	down	1.0869	0.120226	up	1.00609	0.0087562	up
A_14_P117068	chr1:30893185-30893244	ENST00000420354	1.25456	0.327187	up	1.25848	0.331685	up	1.27465	0.350098	up
A_14_P101713	chr1:31047671-31047730	chr1:31047671-31047730	1.1708	0.227496	up	-1.1639	-0.218962	down	1.30481	0.383838	up
A_14_P202216	chr1:31184216-31184269	MATN1	1.14494	0.195277	up	1.02132	0.0304308	up	1.18831	0.248907	up
A_14_P112127	chr1:31184657-31184711	MATN1	1.12462	0.169441	up	1.03132	0.0444928	up	1.1312	0.177849	up
A_14_P103770	chr1:31226876-31226935	LAPTM5	1.10367	0.142308	up	1.13692	0.185135	up	1.04377	0.0618088	up
A_14_P114572	chr1:31315434-31315493	chr1:31315434-31315493	-1.22706	-0.295202	down	-1.12417	-0.168855	down	-1.2546	-0.327229	down
A_14_P112449	chr1:31350665-31350724	SDC3	-1.05668	-0.0795388	down	1.11487	0.15688	up	-1.00255	-0.00367889	down
A_14_P126094	chr1:31425071-31425130	PUM1	-1.04539	-0.0640429	down	-1.15081	-0.202649	down	-1.06529	-0.0912517	down
A_14_P138769	chr1:31467875-31467934	PUM1	1.05693	0.0798753	up	-1.02359	-0.0336387	down	1.02819	0.0401052	up
A_14_P112166	chr1:31500930-31500989	PUM1	1.15845	0.212191	up	1.1661	0.221687	up	1.08732	0.120775	up
A_14_P126270	chr1:31532027-31532086	PUM1	-1.15032	-0.202036	down	1.06757	0.0943282	up	-1.28653	-0.36349	down
A_18_P10073704	chr1:31594955-31595014	chr1:31594955-31595014	1.08593	0.118934	up	1.02869	0.0408132	up	1.09639	0.132758	up
A_14_P202444	chr1:31657920-31657976	NKAIN1	1.21484	0.280771	up	-1.00644	-0.0092586	down	1.23314	0.302334	up
A_14_P131513	chr1:31660051-31660110	NKAIN1	1.13	0.176323	up	1.03072	0.0436523	up	1.23436	0.303769	up
A_14_P121074	chr1:31710763-31710822	NKAIN1	-1.08798	-0.121659	down	-1.08799	-0.121667	down	-1.06742	-0.0941347	down
A_16_P30099679	chr1:31766007-31766066	SNRNP40	1.07358	0.102425	up	-1.20154	-0.264889	down	1.12119	0.165028	up
A_14_P116228	chr1:31827548-31827607	ZCCHC17	1.02713	0.0386197	up	1.06852	0.0956094	up	-1.10159	-0.139581	down
A_14_P118971	chr1:31897250-31897309	SERINC2	1.05566	0.0781394	up	1.0201	0.0287049	up	1.07504	0.104392	up
A_14_P107644	chr1:31902462-31902515	SERINC2	1.1692	0.225523	up	-1.11659	-0.159094	down	1.21869	0.285332	up
A_14_P101185	chr1:31903584-31903643	SERINC2	1.05001	0.0704094	up	1.00911	0.0130896	up	1.06402	0.0895234	up
A_14_P202126	chr1:31907458-31907514	SERINC2	-1.08421	-0.116647	down	-1.03267	-0.0463804	down	-1.08629	-0.119406	down
A_16_P15074127	chr1:31966338-31966397	chr1:31966338-31966397	1.01649	0.0235985	up	1.10498	0.144021	up	1.01127	0.0161664	up
A_14_P104147	chr1:32051673-32051732	TINAGL1	-1.11792	-0.160815	down	-1.2378	-0.307775	down	-1.13883	-0.187556	down
A_14_P137200	chr1:32073257-32073316	chr1:32073257-32073316	1.01184	0.0169879	up	1.04334	0.0612109	up	-1.11688	-0.159472	down
A_14_P105318	chr1:32091429-32091488	HCRTR1	1.01212	0.0173844	up	-1.01543	-0.0220895	down	1.02462	0.0350872	up
A_14_P120745	chr1:32103640-32103699	PEF1	1.00742	0.0106692	up	-1.12393	-0.168552	down	1.06779	0.0946331	up
A_14_P106535	chr1:32147710-32147769	COL16A1	-1.0144	-0.0206222	down	-1.00733	-0.0105307	down	-1.02468	-0.0351689	down
A_14_P127220	chr1:32153477-32153536	COL16A1	1.03162	0.044905	up	-1.11957	-0.162946	down	-1.04627	-0.065254	down
A_14_P114707	chr1:32200305-32200364	ADGRB2	-1.00591	-0.00850342	down	1.28034	0.356532	up	-1.09028	-0.124697	down
A_14_P105259	chr1:32263127-32263184	SPOCD1	-1.03705	-0.0524822	down	-1.01834	-0.0262128	down	-1.19113	-0.252334	down
A_14_P139839	chr1:32278079-32278138	SPOCD1	1.01994	0.0284868	up	1.03873	0.0548194	up	1.01496	0.021418	up
A_16_P35079728	chr1:32362921-32362980	ENST00000602889	-1.2224	-0.289715	down	-1.02587	-0.0368471	down	-1.24753	-0.319075	down
A_14_P132588	chr1:32391775-32391834	PTP4A2	-1.06239	-0.0873202	down	-1.03576	-0.0506911	down	-1.21027	-0.275323	down
A_14_P119199	chr1:32458506-32458565	chr1:32458506-32458565	1.01441	0.0206417	up	-1.05355	-0.0752656	down	-1.01477	-0.0211498	down
A_14_P116963	chr1:32481351-32481410	KHDRBS1	1.02267	0.0323368	up	1.0447	0.0630855	up	1.04334	0.0612123	up
A_14_P132386	chr1:32489342-32489401	KHDRBS1	1.27754	0.353372	up	1.24152	0.312103	up	1.2381	0.308124	up
A_14_P134713	chr1:32504134-32504193	KHDRBS1	1.14844	0.199678	up	-1.09025	-0.124653	down	1.1102	0.15082	up
A_14_P133114	chr1:32541338-32541390	TMEM39B	-1.01376	-0.0197152	down	-1.0214	-0.0305546	down	1.05456	0.0766366	up
A_14_P129404	chr1:32555805-32555864	TMEM39B	-1.04826	-0.0679956	down	1.17892	0.237463	up	-1.16423	-0.219378	down
A_14_P112666	chr1:32575556-32575615	KPNA6	1.09551	0.131605	up	-1.03447	-0.048892	down	1.07981	0.110777	up
A_14_P114875	chr1:32602700-32602759	KPNA6	1.1058	0.14509	up	1.01568	0.0224484	up	1.0752	0.104602	up
A_14_P110448	chr1:32625097-32625156	KPNA6	-1.01055	-0.0151459	down	1.12852	0.17443	up	1.10515	0.14424	up
A_14_P110896	chr1:32653759-32653818	TXLNA	1.02983	0.0424108	up	-1.01759	-0.0251621	down	-1.00956	-0.0137278	down
A_14_P112580	chr1:32668327-32668386	CCDC28B	1.27047	0.345361	up	1.29987	0.378365	up	1.22486	0.292621	up
A_14_P200013	chr1:32673306-32673362	IQCC	1.04724	0.0665893	up	1.08154	0.113085	up	-1.12805	-0.173833	down
A_14_P118241	chr1:32674247-32674302	IQCC	1.22947	0.298031	up	-1.01147	-0.0164602	down	1.21868	0.285323	up
A_14_P111360	chr1:32681225-32681284	DCDC2B	1.1303	0.176701	up	1.31423	0.394215	up	1.01948	0.0278309	up
A_14_P128475	chr1:32683008-32683067	TMEM234	1.01849	0.0264352	up	-1.06285	-0.0879385	down	1.08562	0.118525	up
A_14_P114436	chr1:32691645-32691704	EIF3I	1.01738	0.0248529	up	1.0142	0.0203488	up	-1.01248	-0.0178996	down
A_14_P129585	chr1:32697257-32697316	MTMR9LP	-1.07062	-0.0984488	down	1.16558	0.221047	up	-1.10142	-0.139368	down
A_14_P200014	chr1:32699332-32699391	MTMR9LP	-1.04295	-0.0606667	down	-1.25131	-0.32344	down	-1.04779	-0.0673558	down
A_14_P124518	chr1:32713551-32713605	FAM167B	1.1285	0.174401	up	1.02789	0.0396805	up	1.18657	0.246797	up
A_14_P123983	chr1:32747091-32747150	LCK	1.04185	0.0591475	up	-1.15401	-0.20666	down	-1.01134	-0.016273	down
A_14_P101381	chr1:32761524-32761583	HDAC1	1.11063	0.151372	up	-1.00572	-0.00822227	down	1.10252	0.140801	up
A_14_P132793	chr1:32787300-32787359	HDAC1	1.06558	0.0916438	up	-1.06235	-0.0872645	down	1.21609	0.282252	up
A_14_P113469	chr1:32795598-32795657	HDAC1	1.07516	0.104552	up	-1.0822	-0.113967	down	1.12334	0.167796	up
A_14_P114672	chr1:32799418-32799476	MARCKSL1	-1.01125	-0.0161457	down	-1.04352	-0.0614547	down	-1.02015	-0.0287851	down
A_14_P107213	chr1:32829811-32829866	TSSK3	-1.0189	-0.0270073	down	-1.12717	-0.17271	down	1.0028	0.00402843	up
A_14_P101541	chr1:32853430-32853489	BSDC1	-1.02192	-0.031288	down	-1.04264	-0.0602469	down	1.05786	0.0811483	up
A_14_P112909	chr1:32860010-32860058	BSDC1	-1.08696	-0.120302	down	-1.18405	-0.243729	down	1.03115	0.0442569	up
A_14_P108189	chr1:32936534-32936586	ZBTB8B	-1.04779	-0.0673531	down	1.01333	0.0191047	up	-1.06137	-0.0859305	down
A_14_P104664	chr1:32962496-32962555	ENST00000480336	1.09015	0.124529	up	-1.16628	-0.221919	down	1.10782	0.14772	up
A_14_P131376	chr1:32985991-32986050	ENST00000480336	-1.08278	-0.114739	down	-1.15544	-0.20844	down	-1.0692	-0.0965285	down
A_14_P102804	chr1:33019088-33019147	ZBTB8A	-1.11074	-0.151527	down	-1.08191	-0.113582	down	-1.09377	-0.129307	down
A_16_P15076426	chr1:33058933-33058992	ZBTB8A	1.15693	0.210304	up	-1.07322	-0.101945	down	1.12126	0.165119	up
A_14_P102947	chr1:33065845-33065896	ZBTB8A	1.21824	0.284801	up	1.12635	0.171657	up	1.01067	0.0153154	up
A_14_P107993	chr1:33093081-33093140	ZBTB8OS	1.0508	0.0714867	up	1.00026	0.00037148	up	1.02854	0.040591	up
A_14_P118355	chr1:33099302-33099361	ZBTB8OS	-1.07767	-0.10792	down	-1.15295	-0.205327	down	-1.07429	-0.10338	down
A_14_P127118	chr1:33120878-33120937	RBBP4	1.07967	0.110594	up	-1.01597	-0.0228611	down	1.12011	0.163634	up
A_14_P134827	chr1:33146248-33146307	RBBP4	1.09385	0.129419	up	-1.08053	-0.111741	down	1.1217	0.165683	up
A_16_P00040764	chr1:33211870-33211929	KIAA1522	-1.02757	-0.0392435	down	-1.40742	-0.493052	down	-1.40231	-0.487809	down
A_14_P202388	chr1:33263373-33263432	YARS	1.00731	0.0105061	up	-1.01238	-0.0177468	down	-1.01201	-0.0172292	down
A_14_P100825	chr1:33276500-33276552	YARS	1.15099	0.202879	up	-1.07028	-0.097991	down	1.14702	0.197895	up
A_14_P117755	chr1:33291851-33291910	S100PBP	1.10182	0.139888	up	1.11648	0.158958	up	1.01317	0.0188699	up
A_14_P127549	chr1:33295540-33295599	S100PBP	1.01951	0.0278808	up	-1.07765	-0.10789	down	-1.10392	-0.14263	down
A_14_P131710	chr1:33327973-33328017	FNDC5	1.17115	0.227923	up	1.03388	0.0480719	up	1.20232	0.265825	up
A_14_P125582	chr1:33353607-33353666	HPCA	-1.00737	-0.0105879	down	-1.15376	-0.206342	down	-1.04415	-0.0623295	down
A_14_P200015	chr1:33356205-33356251	HPCA	-1.00103	-0.00148445	down	-1.18373	-0.243339	down	1.07781	0.108108	up
A_14_P100121	chr1:33364659-33364705	TMEM54	1.09045	0.124924	up	1.02386	0.0340185	up	1.04248	0.060024	up
A_14_P109836	chr1:33393538-33393597	chr1:33393538-33393597	-1.06329	-0.0885352	down	-1.05798	-0.0813172	down	-1.15372	-0.206287	down
A_14_P103024	chr1:33415140-33415195	RNF19B	-1.00982	-0.0140983	down	-1.36905	-0.45317	down	-1.0882	-0.121942	down
A_14_P110585	chr1:33478619-33478678	AK2	1.26327	0.337163	up	-1.09986	-0.137315	down	1.36018	0.443799	up
A_14_P138356	chr1:33499899-33499958	AK2	-1.05101	-0.071783	down	-1.02605	-0.0371039	down	-1.03926	-0.0555551	down
A_14_P118859	chr1:33550093-33550151	AZIN2	1.04335	0.0612238	up	-1.01429	-0.0204702	down	1.09332	0.128712	up
A_14_P137111	chr1:33576903-33576962	AZIN2	-1.02778	-0.0395377	down	1.02479	0.0353349	up	-1.00708	-0.010176	down
A_14_P105068	chr1:33607607-33607663	chr1:33607607-33607663	1.13663	0.184765	up	1.15894	0.212807	up	1.04678	0.0659575	up
A_14_P135525	chr1:33637215-33637274	TRIM62	-1.00664	-0.00954749	down	1.08884	0.122797	up	1.03276	0.0465107	up
A_16_P15077763	chr1:33696472-33696531	chr1:33696472-33696531	1.05257	0.0739099	up	1.02539	0.0361747	up	1.07802	0.108387	up
A_14_P129303	chr1:33749481-33749540	ZNF362	1.17812	0.236491	up	1.38267	0.467462	up	1.01323	0.0189668	up
A_14_P106735	chr1:33765748-33765807	ZNF362	-1.09251	-0.127641	down	-1.0277	-0.0394259	down	-1.14803	-0.199164	down
A_14_P117407	chr1:33790194-33790249	PHC2	1.14798	0.199098	up	1.09285	0.128099	up	1.22965	0.298251	up
A_14_P110086	chr1:33812229-33812288	PHC2	-1.00792	-0.0113767	down	1.04254	0.0601018	up	-1.02139	-0.0305374	down
A_14_P105679	chr1:33897768-33897827	chr1:33897768-33897827	1.13084	0.177394	up	-1.00969	-0.0139053	down	1.15495	0.207836	up
A_14_P135006	chr1:33957451-33957510	ZSCAN20	1.04794	0.0675504	up	1.18542	0.245393	up	1.01793	0.025641	up
A_14_P136718	chr1:33961237-33961296	ZSCAN20	1.13313	0.180308	up	1.40305	0.488569	up	1.07867	0.109256	up
A_14_P201227	chr1:33980564-33980623	CSMD2	1.00596	0.00857618	up	-1.12124	-0.165099	down	1.04854	0.0683811	up
A_18_P10077302	chr1:34024101-34024160	CSMD2	-1.20362	-0.267382	down	-1.02982	-0.0423902	down	-1.29305	-0.370776	down
A_16_P15078767	chr1:34077216-34077275	CSMD2	1.11974	0.163167	up	1.02802	0.0398746	up	1.01269	0.0181868	up
A_16_P00041993	chr1:34110721-34110780	CSMD2	1.04512	0.0636678	up	1.32343	0.404286	up	-1.06556	-0.0916103	down
A_14_P109097	chr1:34174663-34174719	CSMD2	1.02256	0.0321855	up	1.09515	0.131125	up	-1.06304	-0.088195	down
A_16_P15079045	chr1:34181638-34181697	CSMD2	-1.05953	-0.0834224	down	-1.00906	-0.0130116	down	-1.15309	-0.205507	down
A_18_P10077564	chr1:34227725-34227784	CSMD2	1.03099	0.044024	up	1.08277	0.114729	up	1.01138	0.0163287	up
A_14_P132367	chr1:34291338-34291390	CSMD2	-1.0335	-0.0475352	down	-1.03689	-0.052269	down	-1.02546	-0.0362762	down
A_14_P123823	chr1:34329841-34329900	CSMD2	1.08769	0.121263	up	-1.08612	-0.119183	down	1.18547	0.245465	up
A_14_P202232	chr1:34329992-34330045	CSMD2	1.19555	0.25768	up	-1.02911	-0.0413967	down	1.19772	0.260296	up
A_16_P15079562	chr1:34381948-34382007	CSMD2	1.00894	0.0128334	up	1.07031	0.0980343	up	-1.08259	-0.114487	down
A_16_P00042482	chr1:34433073-34433132	CSMD2	-1.12295	-0.167295	down	-1.09571	-0.131871	down	-1.13096	-0.17755	down
A_14_P130270	chr1:34466279-34466338	CSMD2	-1.05695	-0.0799112	down	-1.13561	-0.183466	down	-1.04464	-0.0630002	down
A_16_P00042602	chr1:34514759-34514818	CSMD2	1.09068	0.12523	up	-1.03898	-0.0551735	down	1.01645	0.0235408	up
A_16_P00042692	chr1:34590539-34590598	CSMD2	-1.1006	-0.138294	down	-1.0819	-0.113568	down	-1.10925	-0.14959	down
A_14_P116299	chr1:34610182-34610241	CSMD2	1.05101	0.0717821	up	1.08251	0.114386	up	1.01932	0.027605	up
A_14_P108609	chr1:34635582-34635641	C1ORF94	-1.07084	-0.0987476	down	-1.01169	-0.0167621	down	-1.02352	-0.0335353	down
A_14_P113508	chr1:34663745-34663804	C1ORF94	-1.07836	-0.108841	down	1.20893	0.273725	up	-1.33751	-0.419546	down
A_14_P119019	chr1:34693360-34693419	chr1:34693360-34693419	1.09524	0.131251	up	1.01815	0.0259551	up	-1.05312	-0.0746648	down
A_14_P101994	chr1:34833456-34833515	chr1:34833456-34833515	1.30254	0.381327	up	1.07171	0.0999152	up	1.35595	0.439302	up
A_14_P112652	chr1:34966903-34966962	chr1:34966903-34966962	1.08699	0.120338	up	1.35373	0.436938	up	-1.08181	-0.113445	down
A_16_P00043317	chr1:35055063-35055122	chr1:35055063-35055122	1.00849	0.0121947	up	-1.1856	-0.245613	down	1.03581	0.0507605	up
A_18_P10080816	chr1:35132942-35133001	chr1:35132942-35133001	-1.10263	-0.140944	down	-1.0607	-0.0850135	down	-1.14204	-0.191609	down
A_16_P15081431	chr1:35191472-35191531	ENST00000426886	-1.14643	-0.197154	down	-1.26408	-0.338087	down	-1.29185	-0.369442	down
A_18_P10082774	chr1:35264406-35264465	ENST00000426886	1.04372	0.0617365	up	-1.1862	-0.246346	down	1.08637	0.119516	up
A_14_P200808	chr1:35322436-35322495	SMIM12	1.00507	0.00729422	up	-1.12966	-0.175889	down	1.0021	0.00302198	up
A_14_P119471	chr1:35324171-35324230	SMIM12	-1.06721	-0.0938482	down	-1.15221	-0.204399	down	-1.10301	-0.141442	down
A_14_P114647	chr1:35397728-35397787	chr1:35397728-35397787	1.01515	0.0216981	up	-1.03348	-0.047511	down	1.03026	0.0430079	up
A_14_P129760	chr1:35442779-35442825	LOC653160	1.10875	0.148932	up	1.00998	0.014324	up	1.12468	0.169515	up
A_14_P139166	chr1:35470730-35470789	ZMYM6	-1.08721	-0.120627	down	-1.13324	-0.180449	down	-1.0952	-0.131195	down
A_14_P114334	chr1:35496230-35496289	ZMYM6	1.00776	0.0111495	up	-1.05648	-0.0792636	down	-1.01194	-0.0171184	down
A_14_P133578	chr1:35526940-35526999	ZMYM1	1.04786	0.0674511	up	-1.03877	-0.0548745	down	1.00765	0.0109946	up
A_14_P112339	chr1:35570289-35570348	ZMYM1	1.21954	0.28634	up	1.1627	0.217479	up	1.03207	0.0455454	up
A_14_P119084	chr1:35581964-35582023	chr1:35581964-35582023	1.12072	0.164424	up	1.09349	0.128936	up	1.05054	0.0711341	up
A_14_P134190	chr1:35652402-35652461	SFPQ	-1.03523	-0.0499577	down	-1.23529	-0.304851	down	-1.00442	-0.00636974	down
A_14_P201870	chr1:35654574-35654633	SFPQ	-1.16846	-0.224605	down	-1.17055	-0.227191	down	-1.21014	-0.275175	down
A_16_P35087519	chr1:35741475-35741534	ZMYM4	1.09609	0.132363	up	1.17051	0.227134	up	-1.07293	-0.101559	down
A_14_P102639	chr1:35806757-35806816	ZMYM4	1.03792	0.0536986	up	-1.12177	-0.165782	down	1.02112	0.0301592	up
A_14_P117728	chr1:35836194-35836253	ZMYM4	1.05788	0.0811815	up	-1.0325	-0.0461356	down	-1.03807	-0.0538974	down
A_14_P129569	chr1:35881147-35881206	ZMYM4	-1.01708	-0.024432	down	1.08656	0.119767	up	-1.08464	-0.117213	down
A_14_P110120	chr1:35925920-35925979	KIAA0319L	1.11397	0.155709	up	1.31972	0.400234	up	-1.0943	-0.130004	down
A_14_P108889	chr1:35972436-35972495	KIAA0319L	1.10234	0.140572	up	1.10451	0.143408	up	-1.01207	-0.0173021	down
A_14_P112198	chr1:36020004-36020058	KIAA0319L	1.18991	0.250854	up	1.26597	0.340244	up	1.05436	0.0763712	up
A_14_P200016	chr1:36025558-36025617	NCDN	1.06562	0.0916967	up	1.054	0.0758733	up	1.13197	0.17884	up
A_14_P138811	chr1:36032336-36032384	NCDN	-1.0065	-0.00934057	down	1.05668	0.0795365	up	-1.06453	-0.0902117	down
A_14_P138359	chr1:36049044-36049103	TFAP2E	1.02269	0.032366	up	1.10911	0.1494	up	-1.09433	-0.130042	down
A_14_P133676	chr1:36067956-36068015	PSMB2	1.42926	0.515271	up	1.05058	0.0711819	up	1.48833	0.573691	up
A_14_P115016	chr1:36106395-36106454	PSMB2	1.00548	0.00788315	up	-1.30095	-0.379563	down	1.05296	0.0744542	up
A_14_P116911	chr1:36154687-36154746	chr1:36154687-36154746	-1.08876	-0.122685	down	1.03334	0.0473195	up	-1.08655	-0.119754	down
A_14_P113676	chr1:36183743-36183800	C1ORF216	-1.09065	-0.125185	down	-1.34782	-0.430625	down	-1.04053	-0.0573131	down
A_14_P136239	chr1:36185948-36185996	ENST00000251195	1.19372	0.255461	up	1.139	0.187773	up	1.17789	0.236204	up
A_14_P117356	chr1:36205014-36205073	CLSPN	-1.04591	-0.0647534	down	-1.15222	-0.204422	down	-1.06298	-0.0881078	down
A_14_P115843	chr1:36234323-36234382	CLSPN	-1.08792	-0.121571	down	-1.09535	-0.131391	down	-1.14384	-0.19388	down
A_14_P111029	chr1:36297135-36297194	AGO4	-1.02199	-0.0313845	down	-1.05303	-0.0745408	down	-1.00303	-0.00435789	down
A_14_P124406	chr1:36321521-36321572	AGO4	-1.06588	-0.0920516	down	-1.13867	-0.187352	down	-1.1089	-0.149134	down
A_14_P119680	chr1:36353696-36353755	AGO1	1.07081	0.098706	up	-1.12775	-0.17345	down	1.05032	0.0708291	up
A_14_P127680	chr1:36375480-36375539	AGO1	1.02229	0.0318088	up	-1.02351	-0.0335257	down	-1.10957	-0.150002	down
A_14_P121283	chr1:36411402-36411461	AGO3	-1.06995	-0.0975457	down	-1.06371	-0.0891001	down	-1.10371	-0.142356	down
A_14_P130187	chr1:36432527-36432586	AGO3	1.2689	0.343579	up	1.04403	0.06217	up	1.02036	0.0290737	up
A_14_P121097	chr1:36499794-36499853	AGO3	1.05454	0.0766166	up	1.0591	0.0828338	up	-1.08871	-0.122616	down
A_14_P132475	chr1:36520852-36520911	AGO3	1.09607	0.132337	up	-1.09542	-0.131489	down	1.13281	0.179908	up
A_14_P200017	chr1:36550772-36550817	TEKT2	-1.0298	-0.0423632	down	-1.11655	-0.159042	down	1.09194	0.126896	up
A_14_P119339	chr1:36556023-36556082	ADPRHL2	1.05563	0.0781044	up	-1.06267	-0.0876956	down	1.08354	0.115754	up
A_14_P128694	chr1:36560890-36560949	COL8A2	-1.02727	-0.0388113	down	1.24829	0.319951	up	-1.155	-0.20789	down
A_14_P129813	chr1:36602631-36602690	TRAPPC3	-1.03537	-0.0501409	down	-1.20041	-0.263527	down	-1.00358	-0.00515293	down
A_14_P119380	chr1:36610930-36610989	TRAPPC3	1.19341	0.255093	up	1.13306	0.18023	up	1.09612	0.132405	up
A_14_P130827	chr1:36641181-36641240	MAP7D1	-1.06346	-0.0887706	down	-1.0204	-0.029131	down	-1.08955	-0.123733	down
A_14_P104168	chr1:36705548-36705607	THRAP3	-1.16963	-0.226053	down	-1.01989	-0.0284076	down	-1.46429	-0.550203	down
A_14_P127667	chr1:36736576-36736635	THRAP3	-1.05137	-0.072266	down	1.13676	0.18493	up	-1.12262	-0.166864	down
A_14_P127805	chr1:36767490-36767549	THRAP3	1.14494	0.195266	up	1.08693	0.12026	up	1.17342	0.230723	up
A_14_P124365	chr1:36782961-36783020	SH3D21	-1.09013	-0.124498	down	-1.08491	-0.11757	down	-1.10873	-0.148912	down
A_14_P100571	chr1:36822494-36822553	STK40	1.044	0.0621255	up	-1.08154	-0.113082	down	-1.04125	-0.0583118	down
A_14_P106542	chr1:36848277-36848336	STK40	1.07748	0.107655	up	1.18988	0.250816	up	1.16927	0.225602	up
A_14_P123014	chr1:36859046-36859105	LSM10	-1.0537	-0.0754696	down	-1.14671	-0.197505	down	-1.06284	-0.0879265	down
A_14_P121769	chr1:36883598-36883657	OSCP1	1.08624	0.119346	up	-1.03359	-0.0476699	down	1.07847	0.108986	up
A_14_P139611	chr1:36909594-36909648	OSCP1	1.03114	0.0442368	up	-1.0966	-0.133033	down	1.01152	0.0165209	up
A_14_P115298	chr1:36926336-36926395	MRPS15	1.02249	0.0320862	up	-1.02264	-0.0323051	down	1.05569	0.0781834	up
A_14_P100113	chr1:36931675-36931734	CSF3R	-1.12135	-0.165232	down	1.0246	0.0350656	up	-1.14824	-0.199422	down
A_14_P202362	chr1:36947946-36948005	CSF3R	1.03826	0.0541731	up	1.25315	0.325564	up	-1.02215	-0.031607	down
A_16_P00045852	chr1:37075893-37075952	chr1:37075893-37075952	-1.04564	-0.0643872	down	-1.07519	-0.104596	down	-1.15402	-0.20667	down
A_16_P15085755	chr1:37176783-37176842	chr1:37176783-37176842	-1.06646	-0.0928277	down	1.236	0.305675	up	-1.11944	-0.162771	down
A_14_P201271	chr1:37266715-37266772	GRIK3	-1.02505	-0.0356953	down	-1.10726	-0.146994	down	-1.0042	-0.0060483	down
A_14_P131347	chr1:37270049-37270105	GRIK3	-1.077	-0.10702	down	-1.15612	-0.209286	down	-1.04665	-0.0657811	down
A_14_P120641	chr1:37310359-37310418	GRIK3	-1.35071	-0.43372	down	-1.21669	-0.28296	down	-1.31152	-0.391244	down
A_14_P133305	chr1:37350569-37350628	GRIK3	1.13248	0.179482	up	-1.22322	-0.290689	down	1.28141	0.357728	up
A_14_P101589	chr1:37396737-37396796	GRIK3	1.0039	0.00560918	up	-1.07741	-0.107573	down	-1.04341	-0.0613122	down
A_16_P00046414	chr1:37430557-37430616	GRIK3	1.0153	0.0219008	up	1.38636	0.4713	up	-1.13282	-0.179915	down
A_14_P134519	chr1:37485299-37485358	GRIK3	1.13539	0.183187	up	-1.08685	-0.120149	down	1.20595	0.270165	up
A_14_P128587	chr1:37506392-37506451	chr1:37506392-37506451	1.02237	0.031921	up	1.20874	0.273506	up	1.07462	0.103821	up
A_16_P00046732	chr1:37606099-37606156	chr1:37606099-37606156	1.11542	0.157593	up	1.04327	0.0611082	up	1.16113	0.215534	up
A_14_P124657	chr1:37692453-37692512	chr1:37692453-37692512	1.02517	0.0358649	up	1.20065	0.263814	up	1.12733	0.172914	up
A_16_P15087259	chr1:37746866-37746925	ENST00000413901	-1.01811	-0.0258904	down	1.02764	0.0393315	up	-1.01549	-0.0221708	down
A_14_P111526	chr1:37885678-37885737	chr1:37885678-37885737	1.06404	0.0895562	up	-1.1294	-0.175554	down	1.01198	0.0171805	up
A_14_P120605	chr1:37943120-37943178	ZC3H12A	-1.04313	-0.0609215	down	1.23999	0.310333	up	-1.06267	-0.0876949	down
A_14_P130882	chr1:37961411-37961470	MEAF6	1.05523	0.0775593	up	1.07822	0.108647	up	1.06164	0.086295	up
A_14_P129914	chr1:37973689-37973748	MEAF6	-1.1059	-0.145216	down	1.09803	0.134918	up	-1.09201	-0.126981	down
A_14_P114681	chr1:38003163-38003222	SNIP1	1.05351	0.0751978	up	1.00262	0.00377636	up	1.0386	0.0546351	up
A_14_P137553	chr1:38023308-38023360	DNALI1	1.06642	0.0927779	up	1.08835	0.122139	up	1.09514	0.131118	up
A_14_P139721	chr1:38031093-38031152	DNALI1	-1.0041	-0.00589702	down	1.13682	0.185003	up	-1.00549	-0.00789881	down
A_14_P104522	chr1:38032447-38032506	GNL2	-1.06951	-0.0969436	down	-1.04107	-0.0580726	down	-1.06189	-0.0866297	down
A_14_P113299	chr1:38058362-38058421	GNL2	1.00887	0.0127414	up	-1.11486	-0.156859	down	1.07	0.0976055	up
A_14_P115846	chr1:38077843-38077902	RSPO1	-1.08567	-0.118581	down	1.00344	0.00495827	up	-1.00019	-0.000275976	down
A_14_P105307	chr1:38111284-38111343	chr1:38111284-38111343	NaN	NaN	NaN	NaN	NaN	NaN	NaN	NaN	NaN
A_14_P100386	chr1:38154020-38154079	C1ORF109	1.00523	0.00751852	up	-1.03201	-0.0454629	down	-1.02723	-0.0387555	down
A_14_P107538	chr1:38175350-38175409	CDCA8	-1.29862	-0.376983	down	1.15114	0.20306	up	-1.2637	-0.337652	down
A_14_P103176	chr1:38228229-38228288	EPHA10	1.14023	0.18933	up	1.04461	0.0629642	up	1.21898	0.285671	up
A_14_P101507	chr1:38261301-38261360	MANEAL	1.14762	0.19864	up	1.32863	0.409942	up	1.0503	0.0707973	up
A_14_P110432	chr1:38282852-38282911	MTF1	-1.17594	-0.233815	down	1.00565	0.00812677	up	-1.21982	-0.286666	down
A_14_P101211	chr1:38314227-38314286	MTF1	-1.09973	-0.137154	down	1.25914	0.332443	up	-1.23845	-0.308531	down
A_16_P00047795	chr1:38390953-38391012	INPP5B	-1.06313	-0.0883169	down	1.09832	0.135302	up	-1.11553	-0.157729	down
A_14_P128476	chr1:38447571-38447630	SF3A3	1.24752	0.31906	up	1.09301	0.128311	up	1.24657	0.317962	up
A_14_P139364	chr1:38462695-38462748	FHL3	-1.1343	-0.1818	down	-1.0269	-0.0383025	down	-1.10802	-0.147986	down
A_14_P124548	chr1:38481023-38481082	UTP11L	1.04629	0.0652839	up	-1.24766	-0.319221	down	1.09167	0.126538	up
A_14_P120012	chr1:38489416-38489475	UTP11L	1.12075	0.164467	up	1.23884	0.308986	up	1.03324	0.0471691	up
A_16_P00048022	chr1:38537269-38537328	ENST00000432922	-1.07061	-0.0984346	down	1.0905	0.124988	up	-1.11953	-0.162896	down
A_14_P138440	chr1:38591489-38591548	chr1:38591489-38591548	1.07419	0.10325	up	1.00284	0.00408844	up	1.09775	0.134555	up
A_16_P15089531	chr1:38688609-38688668	chr1:38688609-38688668	-1.05291	-0.0743781	down	1.07623	0.105992	up	-1.02523	-0.0359518	down
A_14_P100011	chr1:38831122-38831181	chr1:38831122-38831181	1.69543	0.761652	up	1.06453	0.0902202	up	1.41367	0.499443	up
A_14_P132185	chr1:39031658-39031717	chr1:39031658-39031717	1.00387	0.00556531	up	-1.14519	-0.195583	down	-1.06586	-0.0920199	down
A_16_P00048884	chr1:39179929-39179988	chr1:39179929-39179988	1.00141	0.00203599	up	1.25058	0.322597	up	-1.13888	-0.187612	down
A_14_P200965	chr1:39299969-39300028	chr1:39299969-39300028	-1.04286	-0.0605451	down	-1.00046	-0.000668144	down	-1.05143	-0.0723469	down
A_14_P109652	chr1:39304105-39304164	RRAGC	1.1932	0.254831	up	1.08748	0.120994	up	1.11362	0.155254	up
A_14_P106736	chr1:39321510-39321568	RRAGC	-1.00616	-0.00885654	down	-1.09918	-0.136423	down	1.00003	4.49764e-05	up
A_14_P119357	chr1:39334614-39334673	MYCBP	1.09141	0.12619	up	-1.00729	-0.010481	down	1.02876	0.0408995	up
A_14_P133082	chr1:39336565-39336624	MYCBP	1.22904	0.297537	up	1.1096	0.150043	up	1.17016	0.226705	up
A_14_P117260	chr1:39341794-39341853	GJA9-MYCBP	1.03642	0.0516052	up	1.10205	0.140184	up	-1.20032	-0.263423	down
A_14_P130802	chr1:39377076-39377132	RHBDL2	1.06755	0.0943088	up	-1.03743	-0.0530115	down	1.01914	0.0273513	up
A_14_P134100	chr1:39403351-39403410	RHBDL2	1.03769	0.0533815	up	1.06991	0.0974906	up	-1.10715	-0.146846	down
A_14_P136660	chr1:39460071-39460130	AKIRIN1	1.09402	0.129641	up	1.27223	0.34736	up	-1.00171	-0.00246082	down
A_14_P113562	chr1:39494374-39494427	NDUFS5	1.05828	0.0817266	up	-1.03225	-0.0457888	down	1.06267	0.08769	up
A_16_P00049297	chr1:39556236-39556295	MACF1	1.09985	0.137308	up	1.1836	0.243177	up	1.00874	0.0125588	up
A_18_P10088930	chr1:39604843-39604902	MACF1	-1.01779	-0.0254432	down	-1.10192	-0.140022	down	-1.0275	-0.0391357	down
A_14_P115419	chr1:39636213-39636272	MACF1	1.0831	0.115173	up	-1.01195	-0.0171432	down	1.05709	0.0801015	up
A_18_P10093824	chr1:39670693-39670752	MACF1	1.02054	0.0293358	up	1.30295	0.381783	up	-1.06375	-0.0891565	down
A_16_P00049569	chr1:39742171-39742230	MACF1	-1.08759	-0.121129	down	1.10711	0.146793	up	-1.26633	-0.340653	down
A_14_P104561	chr1:39801695-39801754	MACF1	-1.01604	-0.0229611	down	-1.09339	-0.128813	down	-1.01853	-0.0264876	down
A_18_P10092238	chr1:39821704-39821763	MACF1	-1.00165	-0.00238444	down	1.10072	0.138445	up	-1.01818	-0.0259967	down
A_14_P117500	chr1:39898728-39898787	MACF1	-1.05891	-0.0825823	down	-1.03114	-0.0442413	down	-1.15734	-0.210819	down
A_14_P126042	chr1:39967561-39967620	BMP8A	1.10575	0.145022	up	1.01468	0.0210221	up	1.06501	0.0908719	up
A_14_P107437	chr1:40033403-40033462	PABPC4	-1.07751	-0.107703	down	-1.2018	-0.265194	down	-1.1309	-0.177471	down
A_14_P135361	chr1:40102388-40102447	HEYL	-1.01505	-0.0215465	down	-1.20845	-0.273157	down	-1.02412	-0.0343832	down
A_14_P121057	chr1:40128786-40128845	NT5C1A	1.18064	0.239573	up	-1.00071	-0.00102427	down	1.28399	0.360639	up
A_14_P136295	chr1:40144594-40144653	HPCAL4	-1.07123	-0.0992727	down	-1.22682	-0.29492	down	-1.03193	-0.0453418	down
A_14_P103309	chr1:40154451-40154508	HPCAL4	-1.03816	-0.0540338	down	1.14391	0.193978	up	-1.00427	-0.00615417	down
A_14_P127727	chr1:40206892-40206951	PPIE	-1.0538	-0.0755994	down	-1.01355	-0.0194158	down	-1.103	-0.141427	down
A_14_P200019	chr1:40224291-40224348	PPIE	1.11846	0.16152	up	-1.02871	-0.0408433	down	1.13985	0.188848	up
A_14_P109297	chr1:40249594-40249653	BMP8B	1.00971	0.0139428	up	1.04048	0.0572466	up	-1.05881	-0.0824447	down
A_16_P15093138	chr1:40256904-40256963	chr1:40256904-40256963	-1.02089	-0.0298281	down	-1.25032	-0.322299	down	-1.01156	-0.0165799	down
A_14_P108054	chr1:40303910-40303969	chr1:40303910-40303969	-1.0182	-0.0260171	down	-1.10475	-0.143721	down	1.04932	0.0694585	up
A_14_P111481	chr1:40313633-40313692	TRIT1	1.20784	0.272424	up	-1.27949	-0.355572	down	1.19525	0.257312	up
A_14_P111485	chr1:40343063-40343122	TRIT1	-1.08169	-0.113291	down	-1.0284	-0.0404047	down	-1.13263	-0.179672	down
A_14_P129794	chr1:40365532-40365591	MYCL	1.04495	0.0634352	up	-1.12133	-0.165214	down	1.09091	0.125536	up
A_14_P100355	chr1:40366110-40366168	MYCL	1.20728	0.271755	up	1.32776	0.408992	up	1.20719	0.271647	up
A_14_P115333	chr1:40421743-40421800	MFSD2A	-1.07304	-0.101706	down	1.17106	0.227817	up	-1.14526	-0.195676	down
A_14_P120226	chr1:40427704-40427763	MFSD2A	-1.071	-0.0989638	down	-1.09995	-0.137433	down	-1.08216	-0.11391	down
A_14_P130075	chr1:40509662-40509721	CAP1	1.06665	0.0930868	up	1.10644	0.145931	up	1.07165	0.099832	up
A_14_P107536	chr1:40524979-40525036	CAP1	1.04697	0.0662259	up	-1.0624	-0.0873282	down	1.07012	0.0977686	up
A_14_P104430	chr1:40538557-40538616	PPT1	1.01769	0.0252943	up	1.07418	0.10323	up	-1.04402	-0.0621531	down
A_14_P130877	chr1:40598328-40598382	chr1:40598328-40598382	-1.05054	-0.0711355	down	-1.01183	-0.0169609	down	-1.07484	-0.104116	down
A_16_P35099653	chr1:40654948-40655007	RLF	1.05577	0.078291	up	1.11293	0.154365	up	1.01618	0.0231551	up
A_14_P135729	chr1:40679143-40679202	RLF	1.12022	0.163787	up	1.24471	0.315807	up	-1.11081	-0.151612	down
A_14_P118892	chr1:40705378-40705437	RLF	1.1739	0.231308	up	1.20627	0.270548	up	1.04327	0.0611132	up
A_14_P125310	chr1:40751668-40751727	ZMPSTE24	1.14524	0.19565	up	1.07133	0.0993985	up	1.12281	0.167118	up
A_14_P124946	chr1:40775104-40775161	COL9A2	1.01283	0.0183884	up	-1.07883	-0.109466	down	-1.02909	-0.0413655	down
A_14_P101560	chr1:40831100-40831159	ENST00000435168	1.0583	0.0817448	up	1.10829	0.148336	up	1.00514	0.00740086	up
A_14_P138402	chr1:40878681-40878740	SMAP2	1.156	0.209145	up	1.23306	0.302239	up	1.16145	0.215925	up
A_14_P125023	chr1:40928087-40928146	ZFP69B	1.11699	0.159621	up	1.05212	0.0732977	up	1.15137	0.203352	up
A_14_P139464	chr1:40975433-40975488	EXO5	1.0168	0.0240299	up	-1.12351	-0.168013	down	-1.07826	-0.108709	down
A_14_P103713	chr1:41013737-41013796	ZNF684	1.06472	0.0904767	up	-1.11535	-0.1575	down	1.1228	0.167097	up
A_14_P113753	chr1:41046150-41046209	chr1:41046150-41046209	1.01216	0.0174421	up	-1.07079	-0.0986708	down	1.04662	0.0657362	up
A_14_P118177	chr1:41088145-41088204	RIMS3	1.07689	0.106871	up	-1.27769	-0.353532	down	1.11867	0.161787	up
A_14_P116111	chr1:41126365-41126424	RIMS3	1.01516	0.0217121	up	-1.00912	-0.0130998	down	1.03919	0.0554615	up
A_14_P121677	chr1:41175217-41175276	NFYC	1.05455	0.0766296	up	1.15571	0.208785	up	1.0134	0.0192076	up
A_14_P137713	chr1:41190858-41190917	NFYC	1.04975	0.0700424	up	1.20631	0.270601	up	1.02711	0.0385894	up
A_14_P124913	chr1:41211891-41211950	NFYC	1.14682	0.197639	up	1.10094	0.138734	up	1.05242	0.0737143	up
A_14_P110023	chr1:41234054-41234113	NFYC	1.08445	0.116959	up	-1.25717	-0.330183	down	1.08883	0.122777	up
A_14_P138387	chr1:41292272-41292331	KCNQ4	1.03489	0.0494827	up	1.03726	0.0527834	up	-1.11322	-0.154733	down
A_14_P122106	chr1:41326707-41326761	CITED4	-1.00649	-0.0093355	down	1.33981	0.422025	up	-1.07361	-0.102467	down
A_16_P00051672	chr1:41366430-41366489	chr1:41366430-41366489	1.13953	0.188443	up	-1.16046	-0.214694	down	1.1855	0.245498	up
A_14_P124412	chr1:41449060-41449119	CTPS1	-1.16884	-0.22508	down	-1.13205	-0.178937	down	-1.14499	-0.195336	down
A_14_P110010	chr1:41462334-41462393	CTPS1	-1.04102	-0.0579962	down	1.09691	0.133449	up	-1.011	-0.0157831	down
A_14_P130885	chr1:41471895-41471954	CTPS1	1.07765	0.107889	up	1.10006	0.137582	up	1.07953	0.110402	up
A_14_P119316	chr1:41484999-41485058	SLFNL1-AS1	1.01859	0.0265753	up	-1.18537	-0.245332	down	-1.03002	-0.0426786	down
A_14_P124221	chr1:41541093-41541148	SCMH1	1.19868	0.261451	up	1.02672	0.0380375	up	1.22453	0.292227	up
A_16_P30134738	chr1:41582504-41582562	SCMH1	-1.19653	-0.258859	down	-1.09378	-0.129327	down	-1.32989	-0.411306	down
A_18_P17537939	chr1:41623469-41623528	SCMH1	1.07478	0.104045	up	1.20162	0.264978	up	-1.07652	-0.106379	down
A_14_P125684	chr1:41669949-41670008	SCMH1	1.01242	0.0178137	up	1.15072	0.202542	up	-1.17705	-0.235178	down
A_14_P127508	chr1:41706508-41706567	SCMH1	-1.17775	-0.236037	down	1.35766	0.441122	up	-1.31386	-0.393809	down
A_16_P15096266	chr1:41747719-41747778	ENST00000445073	-1.13073	-0.177258	down	-1.20164	-0.265001	down	-1.0823	-0.114101	down
A_14_P105790	chr1:41852111-41852170	chr1:41852111-41852170	-1.01438	-0.0206024	down	-1.22127	-0.288388	down	1.02079	0.029685	up
A_14_P129750	chr1:41944420-41944479	EDN2	1.01761	0.0251821	up	-1.32203	-0.402751	down	1.0297	0.0422249	up
A_14_P200020	chr1:41949551-41949606	EDN2	-1.05571	-0.0782159	down	-1.02701	-0.038452	down	-1.0886	-0.122474	down
A_14_P116083	chr1:41975850-41975909	HIVEP3	1.0905	0.124996	up	1.03368	0.0477887	up	1.08686	0.120162	up
A_16_P00052481	chr1:42006946-42007004	HIVEP3	-1.1381	-0.186629	down	1.0215	0.0306827	up	-1.20104	-0.264289	down
A_16_P15097081	chr1:42057129-42057187	HIVEP3	-1.05608	-0.0787171	down	1.15005	0.201695	up	-1.05797	-0.0812992	down
A_16_P00052625	chr1:42105619-42105678	HIVEP3	-1.00354	-0.00509569	down	1.09582	0.132011	up	-1.02191	-0.0312662	down
A_16_P15097329	chr1:42145966-42146021	HIVEP3	1.06747	0.0941986	up	1.08181	0.113448	up	1.06347	0.0887775	up
A_14_P105366	chr1:42185041-42185100	HIVEP3	-1.01265	-0.0181418	down	-1.00288	-0.00415551	down	-1.03817	-0.0540493	down
A_18_P10091310	chr1:42217798-42217856	HIVEP3	-1.1026	-0.140915	down	-1.16135	-0.215807	down	-1.03506	-0.0497117	down
A_16_P00052961	chr1:42284932-42284991	HIVEP3	-1.0711	-0.0990907	down	-1.06008	-0.0841715	down	-1.04337	-0.0612468	down
A_14_P128151	chr1:42339762-42339821	HIVEP3	-1.08334	-0.115481	down	-1.20102	-0.264264	down	-1.03025	-0.0429932	down
A_14_P103960	chr1:42384220-42384279	HIVEP3	-1.11475	-0.156725	down	1.07059	0.0984063	up	-1.15	-0.201637	down
A_14_P117708	chr1:42477481-42477540	HIVEP3	-1.08415	-0.116565	down	-1.01868	-0.026705	down	-1.13846	-0.187088	down
A_14_P117137	chr1:42599185-42599244	chr1:42599185-42599244	-1.01044	-0.0149834	down	-1.13089	-0.177453	down	-1.05963	-0.0835616	down
A_14_P116801	chr1:42619525-42619571	GUCA2B	1.08908	0.123107	up	1.1247	0.169537	up	1.15643	0.209672	up
A_14_P106190	chr1:42629541-42629590	GUCA2A	1.15635	0.209583	up	1.03172	0.0450473	up	1.2182	0.284756	up
A_14_P121764	chr1:42653134-42653193	FOXJ3	-1.00464	-0.00668338	down	1.15138	0.20336	up	1.07474	0.103982	up
A_14_P103577	chr1:42693605-42693662	FOXJ3	1.10786	0.147775	up	-1.15757	-0.211099	down	1.10445	0.143327	up
A_14_P139366	chr1:42744110-42744168	FOXJ3	1.14282	0.192593	up	1.09046	0.124932	up	1.08716	0.120563	up
A_14_P119456	chr1:42776699-42776758	FOXJ3	1.07164	0.0998181	up	1.02735	0.0389324	up	1.01343	0.0192518	up
A_14_P103672	chr1:42836786-42836845	chr1:42836786-42836845	1.01722	0.0246285	up	1.0881	0.121811	up	-1.14642	-0.197139	down
A_14_P108368	chr1:42865223-42865275	RIMKLA	1.12087	0.164619	up	1.15179	0.203882	up	1.0274	0.0389934	up
A_14_P119451	chr1:42898783-42898842	ZMYND12	1.06598	0.092177	up	1.07575	0.105342	up	1.12262	0.166871	up
A_14_P113499	chr1:42925635-42925694	PPCS	1.01864	0.026645	up	1.17985	0.238602	up	1.02283	0.0325623	up
A_14_P130938	chr1:42962835-42962894	ENST00000428554	1.06257	0.0875626	up	1.00724	0.0104041	up	1.06107	0.0855223	up
A_14_P138523	chr1:42965626-42965677	ENST00000428554	-1.0023	-0.0033122	down	-1.00069	-0.000996046	down	-1.07781	-0.108107	down
A_14_P139561	chr1:43002797-43002856	CCDC30	1.32837	0.409657	up	1.17621	0.234151	up	1.1116	0.152633	up
A_16_P15099357	chr1:43046934-43046993	CCDC30	-1.12142	-0.165333	down	-1.0903	-0.124728	down	-1.19577	-0.257946	down
A_14_P100078	chr1:43104598-43104657	CCDC30	1.09589	0.132103	up	1.108	0.147963	up	1.0955	0.131583	up
A_14_P101532	chr1:43129788-43129847	PPIH	1.2193	0.286056	up	1.23742	0.307334	up	1.1214	0.165301	up
A_14_P117144	chr1:43163582-43163641	YBX1	1.22675	0.294837	up	1.15869	0.212496	up	1.25092	0.322985	up
A_14_P128071	chr1:43200661-43200719	CLDN19	1.0688	0.0959956	up	-1.20001	-0.263042	down	1.0575	0.0806598	up
A_14_P117125	chr1:43220795-43220844	P3H1	1.08448	0.117003	up	-1.01281	-0.0183598	down	1.08517	0.117919	up
A_14_P103764	chr1:43231193-43231252	P3H1	1.03496	0.0495763	up	-1.04275	-0.0603961	down	-1.00791	-0.0113698	down
A_14_P101067	chr1:43239289-43239342	C1ORF50	1.16474	0.220006	up	1.00608	0.00874883	up	1.30655	0.385757	up
A_14_P129310	chr1:43295738-43295792	ERMAP	-1.01209	-0.0173387	down	-1.27441	-0.349827	down	-1.04875	-0.0686667	down
A_14_P101434	chr1:43302800-43302859	ERMAP	1.10796	0.147909	up	-1.006	-0.00863481	down	1.15267	0.204984	up
A_14_P107695	chr1:43378358-43378417	chr1:43378358-43378417	1.14637	0.197073	up	-1.01945	-0.0277949	down	1.15585	0.208949	up
A_14_P103989	chr1:43416080-43416139	SLC2A1	1.11784	0.160718	up	-1.01215	-0.0174269	down	1.1173	0.160018	up
A_14_P138576	chr1:43530613-43530672	chr1:43530613-43530672	-1.08365	-0.115895	down	-1.22866	-0.297089	down	-1.13084	-0.177395	down
A_14_P118627	chr1:43631674-43631733	EBNA1BP2	-1.12603	-0.171247	down	-1.15568	-0.208739	down	-1.2277	-0.295957	down
A_14_P104619	chr1:43647320-43647378	CFAP57	-1.01164	-0.0166962	down	-1.16365	-0.218659	down	-1.13106	-0.177672	down
A_14_P112183	chr1:43708213-43708272	CFAP57	-1.16408	-0.219191	down	-1.08621	-0.119309	down	-1.24016	-0.310529	down
A_14_P119674	chr1:43737278-43737328	TMEM125	1.28991	0.367267	up	1.21394	0.279692	up	1.37228	0.456577	up
A_14_P121883	chr1:43748505-43748554	C1ORF210	1.13315	0.180345	up	-1.08958	-0.123774	down	-1.01374	-0.0196913	down
A_14_P128794	chr1:43776590-43776649	TIE1	1.00674	0.00969403	up	-1.27522	-0.350744	down	1.06881	0.0960089	up
A_14_P110900	chr1:43808266-43808325	MPL	-1.09538	-0.131426	down	-1.03537	-0.0501463	down	-1.09454	-0.13033	down
A_14_P107876	chr1:43825375-43825421	CDC20	-1.08388	-0.116204	down	-1.22127	-0.288388	down	-1.05723	-0.080295	down
A_14_P126868	chr1:43827703-43827762	CDC20	1.11627	0.158691	up	-1.06321	-0.088426	down	1.10808	0.148063	up
A_14_P102603	chr1:43829050-43829107	ELOVL1	1.12648	0.171817	up	1.0526	0.0739635	up	1.19812	0.260775	up
A_14_P200021	chr1:43831587-43831642	ELOVL1	-1.05658	-0.0794059	down	1.16505	0.220388	up	-1.18984	-0.250762	down
A_14_P119149	chr1:43849576-43849635	MED8	-1.01261	-0.0180804	down	-1.13529	-0.183062	down	-1.05851	-0.0820286	down
A_14_P200022	chr1:43850750-43850809	MED8	-1.08449	-0.117018	down	-1.14181	-0.191327	down	-1.13138	-0.178085	down
A_14_P118048	chr1:43874711-43874770	SZT2	1.08063	0.111877	up	1.09099	0.125636	up	1.14339	0.193323	up
A_14_P130824	chr1:43903095-43903144	SZT2	1.10942	0.149811	up	1.03143	0.0446425	up	1.11214	0.153342	up
A_14_P139096	chr1:43908870-43908916	SZT2	1.05137	0.0722662	up	-1.0348	-0.049352	down	1.01805	0.0258101	up
A_14_P122540	chr1:43909652-43909707	SZT2	-1.3097	-0.389238	down	-1.25354	-0.326009	down	-1.35617	-0.439533	down
A_14_P117298	chr1:43916805-43916860	SZT2	1.0222	0.0316755	up	-1.20964	-0.274572	down	1.01827	0.0261177	up
A_14_P104175	chr1:43919588-43919633	SZT2	1.05835	0.0818126	up	-1.1761	-0.234014	down	1.04451	0.0628279	up
A_14_P139015	chr1:43998664-43998723	PTPRF	-1.03255	-0.0462166	down	-1.16813	-0.224206	down	1.01996	0.0285129	up
A_14_P128102	chr1:44050428-44050487	PTPRF	1.03901	0.055212	up	1.03124	0.0443746	up	-1.00095	-0.00136851	down
A_14_P128889	chr1:44073248-44073305	PTPRF	-1.00964	-0.0138475	down	-1.07112	-0.0991142	down	1.00364	0.00524044	up
A_14_P118362	chr1:44149337-44149392	KDM4A	1.16925	0.225584	up	1.07681	0.106769	up	1.19281	0.254362	up
A_14_P132839	chr1:44170111-44170170	KDM4A	1.0642	0.0897719	up	-1.25643	-0.329335	down	1.06197	0.0867443	up
A_14_P137034	chr1:44201881-44201940	ST3GAL3	-1.10906	-0.149334	down	1.06119	0.0856812	up	-1.219	-0.285699	down
A_14_P104188	chr1:44242712-44242771	ST3GAL3	1.20026	0.263347	up	-1.03825	-0.0541559	down	1.04737	0.0667737	up
A_14_P104218	chr1:44280551-44280602	ST3GAL3	1.03318	0.0470883	up	-1.09661	-0.13305	down	-1.00654	-0.00941023	down
A_14_P117569	chr1:44322130-44322189	ST3GAL3	1.11517	0.157259	up	1.00992	0.0142448	up	1.00712	0.0102349	up
A_16_P00055490	chr1:44361728-44361787	ST3GAL3	1.28263	0.359104	up	-1.32286	-0.403655	down	1.19997	0.262996	up
A_14_P128443	chr1:44402796-44402845	ARTN	-1.09808	-0.134988	down	1.02668	0.0379877	up	-1.07127	-0.0993193	down
A_14_P116969	chr1:44427068-44427127	IPO13	1.03936	0.0556988	up	-1.14492	-0.195246	down	1.00712	0.0102286	up
A_14_P130608	chr1:44438979-44439038	DPH2	-1.05828	-0.0817242	down	-1.05642	-0.0791819	down	-1.03031	-0.0430771	down
A_14_P104935	chr1:44441473-44441519	ATP6V0B	-1.29216	-0.369789	down	-1.12118	-0.165014	down	-1.30019	-0.378723	down
A_14_P105306	chr1:44453356-44453415	B4GALT2	1.15539	0.208381	up	1.03278	0.046527	up	1.06949	0.0969203	up
A_14_P123121	chr1:44479565-44479623	SLC6A9	-1.12762	-0.173285	down	1.04947	0.0696606	up	-1.24655	-0.317942	down
A_14_P106408	chr1:44549739-44549798	ENST00000434244	-1.1362	-0.184222	down	1.02356	0.0335914	up	-1.06465	-0.0903775	down
A_16_P35109115	chr1:44615487-44615546	chr1:44615487-44615546	-1.00153	-0.00220216	down	-1.12978	-0.176042	down	-1.0739	-0.102863	down
A_14_P101054	chr1:44683334-44683386	DMAP1	1.07202	0.100327	up	1.40422	0.48977	up	-1.15143	-0.203427	down
A_16_P00055980	chr1:44727031-44727090	ERI3	-1.20307	-0.266717	down	-1.09817	-0.135099	down	-1.23923	-0.309439	down
A_14_P126866	chr1:44784377-44784436	ERI3	-1.07109	-0.0990777	down	1.01533	0.0219556	up	-1.20972	-0.27467	down
A_16_P35109744	chr1:44859759-44859818	chr1:44859759-44859818	-1.05776	-0.081009	down	-1.02437	-0.0347386	down	-1.056	-0.0786155	down
A_14_P112067	chr1:44911423-44911482	RNF220	1.04385	0.0619124	up	-1.3089	-0.38835	down	1.0438	0.0618387	up
A_16_P00056346	chr1:44952254-44952313	RNF220	1.01985	0.0283563	up	1.21068	0.275815	up	-1.0807	-0.111966	down
A_16_P00056403	chr1:45001279-45001338	RNF220	-1.07516	-0.104547	down	-1.1341	-0.181554	down	-1.09062	-0.125154	down
A_16_P15103836	chr1:45050029-45050088	RNF220	1.35914	0.442692	up	1.3895	0.474567	up	1.03844	0.0544178	up
A_14_P116701	chr1:45086978-45087037	RNF220	1.09755	0.134284	up	-1.10387	-0.142565	down	1.16591	0.221462	up
A_14_P129829	chr1:45107320-45107379	RNF220	1.12295	0.167287	up	-1.16776	-0.223742	down	1.09721	0.133844	up
A_14_P132377	chr1:45133654-45133712	TMEM53	-1.01183	-0.0169633	down	1.11394	0.155668	up	-1.18273	-0.242124	down
A_16_P15104167	chr1:45179509-45179568	C1ORF228	-1.00616	-0.00886321	down	1.02843	0.0404497	up	-1.06216	-0.0870018	down
A_14_P134166	chr1:45220436-45220491	KIF2C	-1.11704	-0.159686	down	1.12908	0.175147	up	-1.08827	-0.122033	down
A_14_P109506	chr1:45233563-45233613	ENST00000428791	1.05252	0.0738499	up	1.07336	0.102132	up	-1.02817	-0.0400855	down
A_14_P114254	chr1:45242087-45242144	RPS8	1.09194	0.126893	up	1.07984	0.110812	up	1.06767	0.094469	up
A_14_P104364	chr1:45251841-45251889	BEST4	1.07808	0.108467	up	1.1805	0.239396	up	-1.02461	-0.03507	down
A_14_P100293	chr1:45269860-45269910	PLK3	1.17927	0.237895	up	1.13933	0.18818	up	1.13192	0.178777	up
A_14_P119337	chr1:45297640-45297692	PTCH2	-1.12171	-0.165696	down	-1.21825	-0.284815	down	-1.26306	-0.336924	down
A_14_P138739	chr1:45303803-45303862	PTCH2	1.08319	0.115292	up	1.22849	0.296891	up	1.03448	0.0489126	up
A_14_P107895	chr1:45340364-45340423	EIF2B3	1.00124	0.00179209	up	-1.13091	-0.177485	down	-1.05477	-0.0769229	down
A_14_P127226	chr1:45350424-45350479	EIF2B3	1.09442	0.130167	up	-1.03176	-0.0451015	down	1.1124	0.153679	up
A_14_P104219	chr1:45376102-45376161	EIF2B3	1.19589	0.258088	up	1.09642	0.132795	up	1.24065	0.311092	up
A_14_P121152	chr1:45444945-45445004	EIF2B3	1.12823	0.174058	up	-1.04264	-0.0602383	down	1.13272	0.179789	up
A_14_P120631	chr1:45468202-45468261	HECTD3	-1.09549	-0.13158	down	-1.1142	-0.156012	down	-1.08132	-0.112788	down
A_14_P200023	chr1:45470504-45470553	HECTD3	1.1059	0.145226	up	1.1635	0.218474	up	-1.00127	-0.00183319	down
A_14_P125373	chr1:45478085-45478139	UROD	-1.03359	-0.0476659	down	-1.05794	-0.0812553	down	-1.0044	-0.00633148	down
A_14_P200853	chr1:45481223-45481282	UROD	1.13208	0.178978	up	1.28888	0.366119	up	1.00098	0.0014201	up
A_16_P15104881	chr1:45519585-45519644	ZSWIM5	-1.00534	-0.00768494	down	1.07234	0.100758	up	-1.03085	-0.0438349	down
A_16_P15104944	chr1:45562014-45562073	ZSWIM5	1.02415	0.0344338	up	-1.0811	-0.112496	down	1.02066	0.0295012	up
A_16_P00057167	chr1:45638873-45638932	ZSWIM5	-1.04638	-0.0654082	down	1.22818	0.296521	up	-1.27737	-0.353174	down
A_16_P15105137	chr1:45695884-45695943	ENST00000464588	-1.14773	-0.198786	down	-1.08827	-0.122036	down	-1.0037	-0.0053276	down
A_14_P118536	chr1:45793780-45793830	HPDL	-1.00213	-0.00306299	down	1.15982	0.213903	up	1.02714	0.0386331	up
A_14_P107667	chr1:45794902-45794961	MUTYH	1.07987	0.110852	up	-1.20767	-0.272231	down	1.10429	0.143124	up
A_14_P122926	chr1:45797594-45797640	MUTYH	1.04844	0.0682394	up	1.19831	0.261001	up	-1.01423	-0.0203885	down
A_14_P124452	chr1:45804348-45804405	MUTYH	1.11138	0.152352	up	1.13955	0.188467	up	1.04881	0.0687509	up
A_14_P112684	chr1:45807677-45807730	TOE1	1.04346	0.0613787	up	-1.15354	-0.206065	down	1.01707	0.0244151	up
A_14_P136068	chr1:45851559-45851616	TESK2	-1.07149	-0.0996215	down	1.008	0.0114915	up	-1.10041	-0.138045	down
A_14_P118900	chr1:45887436-45887487	TESK2	1.14072	0.189939	up	-1.04386	-0.0619323	down	1.09723	0.133869	up
A_14_P110053	chr1:45923445-45923504	TESK2	1.05542	0.0778196	up	1.0034	0.00489951	up	-1.08604	-0.119079	down
A_14_P101738	chr1:45945302-45945361	TESK2	1.09629	0.13263	up	1.12149	0.165412	up	1.10888	0.149107	up
A_14_P124892	chr1:45986616-45986675	PRDX1	1.00084	0.00121049	up	1.09254	0.127684	up	-1.07185	-0.100098	down
A_14_P132757	chr1:46017461-46017520	AKR1A1	-1.04362	-0.0615937	down	1.0692	0.096536	up	-1.08243	-0.114267	down
A_14_P116208	chr1:46050875-46050934	NASP	-1.00401	-0.0057775	down	-1.00616	-0.00886137	down	-1.01618	-0.0231586	down
A_14_P114264	chr1:46105993-46106046	GPBP1L1	1.40506	0.49063	up	1.05636	0.0791053	up	1.5611	0.642567	up
A_14_P123657	chr1:46165590-46165649	IPP	1.14722	0.198142	up	1.21135	0.27662	up	1.13697	0.185197	up
A_14_P201669	chr1:46165830-46165889	IPP	-1.0551	-0.0773779	down	-1.14403	-0.194122	down	-1.00655	-0.0094208	down
A_16_P15106090	chr1:46204885-46204944	IPP	-1.00757	-0.010881	down	-1.20334	-0.267039	down	-1.02392	-0.0340994	down
A_16_P00057783	chr1:46248668-46248727	chr1:46248668-46248727	1.15415	0.206825	up	-1.173	-0.230197	down	1.05013	0.070569	up
A_14_P107126	chr1:46290154-46290213	MAST2	1.0093	0.0133554	up	-1.03919	-0.0554601	down	-1.07979	-0.110747	down
A_14_P138693	chr1:46322367-46322426	MAST2	1.05576	0.0782812	up	-1.07927	-0.110062	down	1.16453	0.219742	up
A_14_P123768	chr1:46381041-46381100	MAST2	1.02846	0.0404864	up	-1.00349	-0.00502491	down	1.0379	0.053673	up
A_16_P15106416	chr1:46426944-46427003	MAST2	1.07841	0.108904	up	1.00027	0.000396292	up	1.04904	0.0690635	up
A_14_P117727	chr1:46473956-46474015	MAST2	1.00737	0.010594	up	-1.16296	-0.217805	down	-1.02821	-0.0401321	down
A_14_P122646	chr1:46508396-46508455	PIK3R3	1.01827	0.0261174	up	1.04972	0.0700067	up	1.06183	0.0865587	up
A_14_P131604	chr1:46531760-46531819	PIK3R3	-1.09594	-0.132168	down	-1.10456	-0.143476	down	-1.19141	-0.252671	down
A_14_P128881	chr1:46559063-46559122	PIK3R3	1.04091	0.0578502	up	-1.03796	-0.0537534	down	1.01432	0.020517	up
A_14_P139949	chr1:46581196-46581255	PIK3R3	-1.18663	-0.246869	down	-1.07019	-0.0978633	down	-1.16845	-0.224595	down
A_14_P125150	chr1:46650642-46650691	TSPAN1	1.05535	0.0777245	up	-1.00286	-0.00411796	down	1.03399	0.0482193	up
A_14_P116502	chr1:46659232-46659282	POMGNT1	1.19037	0.251416	up	1.13955	0.188461	up	1.07716	0.107227	up
A_14_P111946	chr1:46671084-46671143	POMGNT1	1.0133	0.0190619	up	-1.16662	-0.222331	down	-1.0292	-0.0415221	down
A_14_P135477	chr1:46713942-46713994	RAD54L	1.03985	0.0563817	up	1.17936	0.238007	up	1.15244	0.204692	up
A_14_P125854	chr1:46724363-46724422	RAD54L	1.15179	0.203884	up	1.19106	0.25225	up	1.11244	0.153734	up
A_14_P117534	chr1:46738134-46738191	RAD54L	-1.01771	-0.0253259	down	1.09575	0.131925	up	-1.17325	-0.230516	down
A_14_P134880	chr1:46750828-46750887	LRRC41	1.18088	0.239867	up	1.32803	0.409285	up	1.1403	0.189416	up
A_14_P133679	chr1:46763966-46764022	LRRC41	1.03249	0.0461293	up	1.0277	0.0394154	up	1.12278	0.167075	up
A_14_P104129	chr1:46781661-46781720	UQCRH	1.10247	0.140743	up	-1.12114	-0.164967	down	1.10357	0.142175	up
A_16_P35113860	chr1:46811413-46811472	NSUN4	1.02376	0.0338718	up	-1.06964	-0.0971239	down	1.05931	0.0831192	up
A_14_P121253	chr1:46864548-46864607	FAAH	-1.05961	-0.0835367	down	-1.0778	-0.108095	down	-1.06427	-0.0898616	down
A_14_P118396	chr1:46910581-46910640	FAAHP1	1.08492	0.117585	up	-1.10665	-0.146202	down	1.13688	0.185075	up
A_14_P109522	chr1:46975743-46975802	DMBX1	1.008	0.0114885	up	1.0023	0.00330723	up	-1.0842	-0.116631	down
A_14_P105480	chr1:47023613-47023670	MKNK1-AS1	-1.02972	-0.0422465	down	-1.09619	-0.132504	down	1.03905	0.0552623	up
A_14_P100309	chr1:47034115-47034172	MKNK1-AS1	-1.11411	-0.155893	down	1.06666	0.0930938	up	-1.21017	-0.275216	down
A_14_P131436	chr1:47040618-47040676	MKNK1	1.03222	0.0457552	up	1.32794	0.409189	up	-1.08948	-0.123636	down
A_14_P110799	chr1:47051587-47051640	MKNK1	1.04687	0.0660842	up	1.27759	0.353429	up	-1.01416	-0.0202913	down
A_14_P108494	chr1:47078003-47078047	MOB3C	1.08013	0.111205	up	1.10104	0.138868	up	-1.04526	-0.0638646	down
A_14_P115934	chr1:47081836-47081886	MOB3C	-1.00978	-0.0140368	down	-1.07583	-0.105445	down	1.04844	0.0682495	up
A_14_P123082	chr1:47100697-47100756	ATPAF1	-1.04808	-0.0677467	down	1.03845	0.0544343	up	-1.09281	-0.128042	down
A_14_P200024	chr1:47119471-47119530	ATPAF1	-1.03902	-0.0552174	down	1.27025	0.345116	up	-1.12975	-0.176003	down
A_14_P130875	chr1:47143819-47143878	EFCAB14-AS1	1.24872	0.320454	up	1.21715	0.28351	up	1.25262	0.32495	up
A_14_P130104	chr1:47173401-47173460	EFCAB14	1.08268	0.114603	up	1.03181	0.0451765	up	1.11383	0.155531	up
A_14_P109648	chr1:47224112-47224171	ENST00000546128	1.21448	0.280333	up	1.09871	0.135815	up	1.23564	0.305253	up
A_14_P132656	chr1:47275078-47275137	CYP4B1	1.15842	0.212158	up	-1.02319	-0.0330688	down	1.18767	0.248131	up
A_14_P103414	chr1:47284780-47284836	CYP4B1	-1.11376	-0.155438	down	1.00493	0.0070943	up	-1.08883	-0.122773	down
A_16_P15108396	chr1:47326479-47326538	CYP4Z2P	1.00895	0.012857	up	1.30079	0.379387	up	-1.18419	-0.243899	down
A_14_P136485	chr1:47397397-47397456	CYP4A11	-1.05076	-0.0714294	down	1.05651	0.0792997	up	1.03197	0.0454024	up
A_14_P123969	chr1:47461040-47461099	ENST00000538609	-1.00471	-0.00677368	down	-1.19147	-0.252743	down	1.04196	0.0592957	up
A_14_P118819	chr1:47495506-47495559	CYP4X1	1.03938	0.0557192	up	1.19476	0.256724	up	-1.02368	-0.0337682	down
A_14_P115429	chr1:47504312-47504370	CYP4X1	-1.05459	-0.0766861	down	1.01327	0.0190223	up	-1.15328	-0.205741	down
A_14_P138992	chr1:47571473-47571532	CYP4Z1	-1.049	-0.0690138	down	-1.01511	-0.0216302	down	-1.02066	-0.0295035	down
A_16_P35115669	chr1:47630162-47630221	ENST00000444042	1.01632	0.023352	up	1.02918	0.0414981	up	-1.08427	-0.116726	down
A_14_P118512	chr1:47653541-47653590	PDZK1IP1	-1.11437	-0.156222	down	1.03097	0.0440011	up	-1.26758	-0.34208	down
A_14_P115440	chr1:47684314-47684373	TAL1	-1.05133	-0.0722175	down	-1.23271	-0.301834	down	1.03126	0.0444043	up
A_14_P117869	chr1:47688197-47688256	TAL1	1.03691	0.0522899	up	-1.15267	-0.204974	down	1.0393	0.0556108	up
A_14_P129776	chr1:47691917-47691964	TAL1	1.02503	0.0356645	up	1.20483	0.268826	up	1.05162	0.0726192	up
A_14_P118219	chr1:47728570-47728629	STIL	-1.0862	-0.119295	down	1.07175	0.0999671	up	-1.16107	-0.215457	down
A_14_P109713	chr1:47767909-47767968	STIL	1.06153	0.0861427	up	1.08855	0.122413	up	1.08978	0.124033	up
A_14_P122127	chr1:47815118-47815177	CMPK1	-1.19789	-0.260492	down	-1.12181	-0.165832	down	-1.13528	-0.183045	down
A_14_P103972	chr1:47844027-47844086	CMPK1	1.09487	0.130759	up	1.01356	0.0194296	up	-1.11957	-0.162942	down
A_14_P117232	chr1:47883402-47883449	LINC01389	-1.07292	-0.101543	down	1.06402	0.0895279	up	-1.04591	-0.0647555	down
A_16_P00059681	chr1:47937232-47937291	chr1:47937232-47937291	1.07074	0.0986055	up	-1.14979	-0.201374	down	1.16649	0.22217	up
A_14_P100532	chr1:47984641-47984700	chr1:47984641-47984700	1.15067	0.202475	up	-1.07722	-0.107315	down	1.28049	0.356691	up
A_16_P00059790	chr1:48016426-48016485	chr1:48016426-48016485	-1.02131	-0.0304246	down	1.22873	0.297172	up	-1.03074	-0.043684	down
A_14_P118573	chr1:48114391-48114450	chr1:48114391-48114450	-1.20719	-0.271655	down	1.05334	0.0749693	up	-1.37446	-0.458861	down
A_14_P104462	chr1:48263448-48263507	TRABD2B	1.18343	0.242975	up	-1.04806	-0.0677242	down	1.29435	0.372232	up
A_16_P00060286	chr1:48322411-48322470	TRABD2B	-1.13765	-0.186056	down	-1.06568	-0.0917809	down	-1.16722	-0.223074	down
A_16_P00060419	chr1:48403656-48403715	TRABD2B	-1.09436	-0.130088	down	-1.04917	-0.0692464	down	-1.15766	-0.211216	down
A_16_P15111104	chr1:48483977-48484036	chr1:48483977-48484036	1.01931	0.0275871	up	1.02271	0.0323982	up	-1.05595	-0.0785354	down
A_16_P15111310	chr1:48559099-48559158	chr1:48559099-48559158	-1.08794	-0.1216	down	-1.03725	-0.0527685	down	-1.02921	-0.0415341	down
A_16_P00060747	chr1:48648062-48648121	SKINTL	-1.11173	-0.152809	down	-1.00229	-0.00329971	down	-1.06618	-0.092445	down
A_14_P115112	chr1:48709780-48709839	SLC5A9	1.05116	0.0719839	up	1.02505	0.0356951	up	1.07822	0.108649	up
A_14_P106387	chr1:48763881-48763940	SPATA6	-1.03695	-0.052344	down	1.18512	0.245036	up	1.02236	0.0319038	up
A_14_P118789	chr1:48825401-48825453	SPATA6	1.03144	0.0446666	up	1.05843	0.0819324	up	1.0828	0.114761	up
A_14_P133926	chr1:48865209-48865268	SPATA6	-1.07255	-0.101044	down	-1.13675	-0.184919	down	-1.01753	-0.0250674	down
A_14_P108886	chr1:48891864-48891923	SPATA6	1.09882	0.135957	up	1.03932	0.0556384	up	1.21798	0.284488	up
A_14_P134982	chr1:48918640-48918698	SPATA6	-1.103	-0.141436	down	-1.13791	-0.18639	down	-1.09878	-0.135902	down
A_16_P00061076	chr1:48995705-48995764	chr1:48995705-48995764	-1.19183	-0.253173	down	-1.32618	-0.407279	down	-1.14764	-0.198676	down
A_14_P108487	chr1:49051796-49051855	AGBL4	1.14476	0.19505	up	1.07614	0.105867	up	1.09693	0.133465	up
A_16_P00061254	chr1:49097970-49098029	AGBL4	-1.15692	-0.210295	down	-1.0181	-0.025879	down	-1.1171	-0.159763	down
A_16_P15112421	chr1:49134587-49134646	AGBL4	1.02635	0.0375176	up	1.10842	0.148503	up	-1.16772	-0.2237	down
A_14_P133428	chr1:49193639-49193693	AGBL4	1.02597	0.0369938	up	1.04076	0.0576337	up	1.02596	0.0369719	up
A_14_P108916	chr1:49216886-49216945	AGBL4	1.22371	0.291262	up	-1.09504	-0.130985	down	1.22174	0.288934	up
A_14_P133846	chr1:49239647-49239706	AGBL4	1.05583	0.0783804	up	-1.06407	-0.0895971	down	1.14234	0.191994	up
A_16_P00061601	chr1:49295155-49295214	AGBL4	-1.10397	-0.142697	down	-1.16932	-0.225675	down	-1.05014	-0.0705801	down
A_14_P110682	chr1:49331807-49331866	AGBL4	-1.05682	-0.0797268	down	1.03176	0.0451121	up	-1.02173	-0.0310106	down
A_16_P15113055	chr1:49360593-49360652	AGBL4	-1.20875	-0.273512	down	1.14927	0.20072	up	-1.26961	-0.344386	down
A_14_P128544	chr1:49414779-49414838	AGBL4	-1.06618	-0.0924456	down	-1.01203	-0.0172511	down	1.00914	0.0131281	up
A_16_P15113315	chr1:49468178-49468237	AGBL4	-1.09463	-0.130444	down	-1.04018	-0.0568361	down	-1.10821	-0.148234	down
A_14_P135084	chr1:49512100-49512159	AGBL4	-1.0762	-0.10594	down	1.04752	0.0669738	up	1.0076	0.0109286	up
A_18_P17559917	chr1:49574731-49574790	AGBL4	-1.05232	-0.0735801	down	-1.01111	-0.015933	down	1.00277	0.00399437	up
A_14_P135505	chr1:49631572-49631631	AGBL4	-1.02183	-0.0311583	down	1.12311	0.167499	up	-1.19951	-0.262444	down
A_16_P15113777	chr1:49685278-49685337	AGBL4	1.13853	0.187166	up	1.04738	0.0667904	up	1.18012	0.238928	up
A_14_P115045	chr1:49759992-49760051	AGBL4	-1.08409	-0.11649	down	-1.1565	-0.209766	down	-1.02829	-0.0402456	down
A_16_P15114019	chr1:49821494-49821553	AGBL4	-1.17154	-0.228404	down	-1.12262	-0.166868	down	-1.10806	-0.148032	down
A_18_P10111147	chr1:49882741-49882800	AGBL4	1.0172	0.0246053	up	-1.03628	-0.0514201	down	1.02913	0.0414182	up
A_14_P115600	chr1:49903353-49903412	AGBL4	1.078	0.108362	up	-1.0496	-0.0698364	down	1.25175	0.323944	up
A_16_P15114300	chr1:49959780-49959839	AGBL4	-1.01619	-0.0231703	down	1.04235	0.0598339	up	-1.01875	-0.0268018	down
A_16_P15114336	chr1:49988076-49988135	AGBL4	1.00794	0.0114126	up	-1.07069	-0.0985436	down	1.07093	0.0988642	up
A_16_P00062476	chr1:50049480-50049539	AGBL4	1.04192	0.05924	up	-1.06242	-0.0873598	down	1.05492	0.0771354	up
A_14_P132606	chr1:50087714-50087773	AGBL4	-1.0109	-0.0156422	down	-1.0927	-0.127894	down	1.01317	0.0188761	up
A_16_P15114597	chr1:50160163-50160222	AGBL4	1.18703	0.247354	up	1.06988	0.0974492	up	1.2047	0.268679	up
A_16_P15114647	chr1:50193443-50193502	AGBL4	-1.08911	-0.123146	down	1.01655	0.0236753	up	-1.02843	-0.040438	down
A_16_P00062630	chr1:50251479-50251538	AGBL4	1.02452	0.034949	up	1.11422	0.156037	up	-1.01673	-0.0239302	down
A_16_P15114793	chr1:50304991-50305050	AGBL4	-1.04402	-0.0621434	down	-1.02059	-0.0294019	down	1.01713	0.0245004	up
A_14_P115138	chr1:50355474-50355533	AGBL4	1.08211	0.11385	up	1.00721	0.0103694	up	1.10386	0.142552	up
A_16_P15114886	chr1:50419450-50419509	AGBL4	-1.03144	-0.044655	down	-1.12153	-0.165466	down	-1.06166	-0.0863164	down
A_14_P139636	chr1:50484358-50484417	AGBL4	1.07411	0.103142	up	1.02541	0.0361966	up	-1.09202	-0.127001	down
A_14_P109578	chr1:50569641-50569689	ELAVL4	-1.12187	-0.165908	down	-1.01784	-0.0255079	down	-1.12643	-0.171753	down
A_14_P130011	chr1:50571992-50572051	ELAVL4	1.29573	0.37376	up	1.15846	0.212203	up	1.27613	0.351778	up
A_14_P122685	chr1:50607503-50607562	ELAVL4	1.01519	0.0217487	up	1.07428	0.103376	up	1.09681	0.133315	up
A_14_P129065	chr1:50610605-50610664	ELAVL4	1.00842	0.0120952	up	-1.16509	-0.220446	down	1.07501	0.104351	up
A_14_P120888	chr1:50666939-50666998	ELAVL4	1.03587	0.0508434	up	1.13087	0.177435	up	1.0069	0.00992278	up
A_14_P124142	chr1:50732062-50732121	chr1:50732062-50732121	-1.13065	-0.177153	down	1.06736	0.0940498	up	-1.19156	-0.252856	down
A_16_P35122793	chr1:50817322-50817381	chr1:50817322-50817381	-1.01257	-0.0180245	down	1.24818	0.319829	up	-1.11449	-0.156386	down
A_14_P108501	chr1:50906781-50906840	ENST00000396153	1.32442	0.405365	up	-1.04967	-0.0699396	down	1.39972	0.485136	up
A_14_P136399	chr1:50957437-50957496	FAF1	1.03703	0.0524627	up	1.03676	0.0520791	up	1.07472	0.10396	up
A_16_P15116270	chr1:50987414-50987473	FAF1	-1.09251	-0.127642	down	1.17861	0.237091	up	-1.15875	-0.212564	down
A_14_P124376	chr1:51050433-51050492	FAF1	1.01565	0.0224033	up	-1.11512	-0.157198	down	1.02566	0.0365583	up
A_16_P00063718	chr1:51073142-51073201	FAF1	-1.19338	-0.255055	down	-1.29038	-0.367801	down	-1.18223	-0.241514	down
A_16_P00063795	chr1:51134728-51134787	FAF1	-1.10312	-0.141587	down	-1.01709	-0.0244489	down	-1.07906	-0.109772	down
A_14_P137530	chr1:51204584-51204643	FAF1	1.25151	0.323676	up	1.1537	0.206274	up	1.29804	0.376333	up
A_14_P139253	chr1:51267279-51267338	FAF1	-1.07098	-0.098934	down	1.05352	0.0752133	up	-1.23756	-0.307502	down
A_18_P10111359	chr1:51295690-51295749	FAF1	1.17711	0.235252	up	1.11097	0.151814	up	1.23164	0.300581	up
A_14_P138806	chr1:51368914-51368973	FAF1	1.15968	0.213724	up	1.1491	0.200499	up	1.2074	0.271904	up
A_14_P102048	chr1:51421960-51422019	FAF1	-1.00124	-0.00179475	down	-1.06592	-0.0920963	down	1.02394	0.0341372	up
A_14_P109987	chr1:51436108-51436165	CDKN2C	-1.05502	-0.077272	down	1.11029	0.150932	up	-1.06669	-0.0931368	down
A_14_P200978	chr1:51437630-51437689	CDKN2C	-1.03081	-0.0437819	down	-1.12342	-0.167892	down	-1.15983	-0.213914	down
A_18_P10118357	chr1:51484543-51484602	chr1:51484543-51484602	-1.00257	-0.00370339	down	1.1023	0.140517	up	1.0058	0.00834683	up
A_16_P15117427	chr1:51579460-51579519	C1ORF185	1.02787	0.039651	up	-1.21719	-0.283554	down	1.06285	0.087938	up
A_16_P15117490	chr1:51639403-51639462	chr1:51639403-51639462	1.18682	0.247104	up	-1.07418	-0.103233	down	1.20288	0.266491	up
A_14_P127797	chr1:51703617-51703676	RNF11	-1.19319	-0.25483	down	-1.06925	-0.0965986	down	-1.10751	-0.147325	down
A_14_P124755	chr1:51758014-51758073	TTC39A	1.03367	0.0477795	up	1.09747	0.134184	up	1.05587	0.0784273	up
A_14_P137857	chr1:51826867-51826926	EPS15	1.21269	0.278206	up	1.15013	0.201792	up	1.15872	0.212528	up
A_14_P107015	chr1:51871687-51871746	EPS15	1.10025	0.137836	up	-1.07073	-0.0985928	down	1.20119	0.264459	up
A_14_P129365	chr1:51906052-51906111	EPS15	1.02363	0.0336897	up	1.01986	0.028369	up	1.01191	0.0170842	up
A_14_P104006	chr1:51937342-51937401	EPS15	-1.04195	-0.0592855	down	-1.05418	-0.0761197	down	-1.13578	-0.183689	down
A_14_P137319	chr1:51972508-51972567	EPS15	1.06641	0.0927576	up	1.0367	0.0519951	up	1.02272	0.0324124	up
A_18_P10113721	chr1:52032231-52032290	ENST00000431943	1.0513	0.0721681	up	1.17412	0.231574	up	-1.06632	-0.0926397	down
A_14_P116566	chr1:52093799-52093858	OSBPL9	1.04752	0.0669722	up	1.04732	0.0666958	up	-1.02141	-0.0305687	down
A_14_P119439	chr1:52135114-52135169	OSBPL9	1.14799	0.199108	up	-1.07213	-0.100477	down	1.16647	0.222155	up
A_14_P123139	chr1:52179686-52179739	OSBPL9	1.01821	0.0260335	up	1.23619	0.305903	up	1.01018	0.0146187	up
A_14_P115211	chr1:52254215-52254274	OSBPL9	-1.02066	-0.0295032	down	1.23798	0.30799	up	-1.12074	-0.164449	down
A_14_P117514	chr1:52259934-52259993	NRD1	-1.00206	-0.0029732	down	1.11707	0.159719	up	-1.19217	-0.25359	down
A_14_P123373	chr1:52271169-52271228	NRD1	1.01773	0.0253556	up	-1.01654	-0.0236652	down	-1.08836	-0.122158	down
A_14_P119447	chr1:52316008-52316067	NRD1	-1.16057	-0.214829	down	-1.00817	-0.0117379	down	-1.16561	-0.221088	down
A_14_P132754	chr1:52385262-52385321	RAB3B	1.05067	0.0713129	up	1.00319	0.00459333	up	1.08205	0.113762	up
A_14_P101889	chr1:52442717-52442776	RAB3B	-1.05304	-0.0745656	down	-1.23575	-0.305382	down	-1.01538	-0.0220177	down
A_14_P100495	chr1:52467666-52467725	chr1:52467666-52467725	1.14128	0.190658	up	1.0952	0.131196	up	1.14933	0.200799	up
A_14_P130378	chr1:52498399-52498447	TXNDC12	-1.02309	-0.0329364	down	1.00146	0.00210521	up	1.03675	0.0520736	up
A_14_P102317	chr1:52520863-52520921	TXNDC12	1.03007	0.0427457	up	-1.12002	-0.163526	down	-1.0666	-0.0930189	down
A_16_P15119497	chr1:52564775-52564834	chr1:52564775-52564834	1.06039	0.0845976	up	-1.01692	-0.0241994	down	-1.01592	-0.0227885	down
A_14_P118338	chr1:52632041-52632100	ZFYVE9	-1.04636	-0.0653784	down	-1.26944	-0.344196	down	1.01601	0.0229204	up
A_14_P124248	chr1:52682108-52682167	ZFYVE9	1.09094	0.125569	up	1.00788	0.0113206	up	1.073	0.10165	up
A_14_P101368	chr1:52703532-52703591	ZFYVE9	1.07194	0.100218	up	1.10655	0.146063	up	1.03704	0.0524727	up
A_16_P15119813	chr1:52744950-52745009	ZFYVE9	-1.18416	-0.243868	down	1.01285	0.0184171	up	-1.11574	-0.158004	down
A_18_P10119847	chr1:52786615-52786674	ZFYVE9	-1.081	-0.112363	down	-1.0331	-0.0469751	down	-1.20805	-0.27268	down
A_14_P130234	chr1:52838504-52838563	ORC1	-1.12791	-0.173652	down	-1.01568	-0.0224527	down	-1.09623	-0.132553	down
A_14_P202139	chr1:52883385-52883444	PRPF38A	1.12001	0.163508	up	-1.09072	-0.125281	down	1.13042	0.176857	up
A_16_P00065903	chr1:52954616-52954675	ZCCHC11	1.08586	0.118838	up	1.01371	0.019651	up	1.06516	0.0910714	up
A_14_P135584	chr1:53017664-53017723	ZCCHC11	1.04487	0.0633245	up	-1.023	-0.0328019	down	1.11032	0.150974	up
A_14_P132567	chr1:53072920-53072979	GPX7	-1.05133	-0.0722202	down	-1.16769	-0.22366	down	-1.09358	-0.12906	down
A_14_P133073	chr1:53104025-53104084	FAM159A	1.03048	0.0433212	up	1.03906	0.0552781	up	1.04603	0.0649219	up
A_14_P125085	chr1:53126337-53126396	ENST00000440303	-1.04118	-0.0582252	down	1.23797	0.307972	up	-1.07431	-0.103409	down
A_14_P136816	chr1:53162174-53162233	COA7	1.03839	0.0543428	up	1.06311	0.0882947	up	-1.05318	-0.0747554	down
A_14_P126854	chr1:53207690-53207749	ZYG11B	1.11783	0.160707	up	-1.02141	-0.0305638	down	1.09396	0.129563	up
A_18_P17570764	chr1:53246226-53246285	ZYG11B	-1.01894	-0.0270699	down	-1.00146	-0.00210332	down	-1.16967	-0.226103	down
A_16_P15120952	chr1:53293068-53293127	chr1:53293068-53293127	-1.04384	-0.0619037	down	-1.12073	-0.164439	down	-1.13887	-0.1876	down
A_14_P201739	chr1:53366252-53366311	ECHDC2	1.05401	0.0758838	up	1.12489	0.169779	up	1.06546	0.0914772	up
A_14_P105209	chr1:53369818-53369877	ECHDC2	1.06037	0.0845665	up	-1.03108	-0.044155	down	1.05778	0.081037	up
A_14_P134278	chr1:53371386-53371432	ECHDC2	1.07827	0.108712	up	-1.0713	-0.0993635	down	1.10311	0.141571	up
A_14_P139535	chr1:53395707-53395766	SCP2	-1.09671	-0.133176	down	-1.00752	-0.0108039	down	-1.17651	-0.234516	down
A_14_P129129	chr1:53427174-53427232	SCP2	1.00168	0.00242064	up	-1.10222	-0.140418	down	-1.03647	-0.0516731	down
A_14_P130450	chr1:53493710-53493769	SCP2	1.2573	0.33033	up	1.26086	0.334404	up	1.11445	0.156332	up
A_14_P109900	chr1:53523687-53523746	chr1:53523687-53523746	1.20492	0.268938	up	1.34737	0.430148	up	1.16697	0.222767	up
A_14_P127648	chr1:53552836-53552895	SLC1A7	1.1981	0.260753	up	1.19486	0.256842	up	1.13788	0.186348	up
A_14_P105001	chr1:53571418-53571468	SLC1A7	-1.06585	-0.0920102	down	-1.13875	-0.187449	down	-1.00554	-0.00796607	down
A_14_P126462	chr1:53585324-53585383	SLC1A7	1.08175	0.113369	up	1.1355	0.183325	up	1.05864	0.0822146	up
A_14_P101336	chr1:53605842-53605901	SLC1A7	1.0673	0.0939693	up	1.26805	0.342614	up	-1.0288	-0.0409681	down
A_14_P137838	chr1:53643189-53643248	chr1:53643189-53643248	1.08026	0.111382	up	-1.14289	-0.192688	down	1.06149	0.0860853	up
A_14_P104531	chr1:53675707-53675763	CPT2	-1.19875	-0.261526	down	1.08926	0.123353	up	-1.32547	-0.406506	down
A_14_P126325	chr1:53679750-53679809	CPT2	-1.05576	-0.0782778	down	1.03155	0.0448162	up	-1.19874	-0.261514	down
A_14_P200025	chr1:53682325-53682383	C1ORF123	1.09594	0.132174	up	-1.23302	-0.302202	down	1.10146	0.139412	up
A_14_P136204	chr1:53701846-53701905	MAGOH	1.1697	0.226139	up	1.23822	0.308273	up	1.17379	0.231172	up
A_14_P124119	chr1:53736737-53736790	LRP8	1.10233	0.140552	up	-1.08816	-0.121891	down	1.101	0.138816	up
A_14_P120721	chr1:53763468-53763527	LRP8	-1.0367	-0.0520025	down	-1.15122	-0.203163	down	-1.10329	-0.141812	down
A_16_P15122145	chr1:53824978-53825035	chr1:53824978-53825035	-1.01561	-0.0223494	down	1.10961	0.150054	up	-1.14151	-0.19094	down
A_14_P202148	chr1:53897468-53897527	ENST00000563752	-1.13522	-0.182977	down	-1.18242	-0.241737	down	-1.10431	-0.143143	down
A_14_P120254	chr1:53903891-53903950	ENST00000563752	1.01787	0.0255597	up	-1.02629	-0.037439	down	1.03114	0.0442395	up
A_14_P106618	chr1:53930470-53930520	DMRTB1	-1.06316	-0.088363	down	-1.34226	-0.424661	down	-1.19975	-0.262734	down
A_14_P116452	chr1:53971917-53971976	GLIS1	-1.15922	-0.213151	down	-1.11499	-0.157034	down	-1.21553	-0.281583	down
A_14_P131686	chr1:54018115-54018174	GLIS1	-1.02912	-0.0414141	down	1.00659	0.00947517	up	-1.05356	-0.0752675	down
A_14_P122922	chr1:54081775-54081834	GLIS1	-1.01361	-0.0194961	down	1.01024	0.0146928	up	1.00379	0.00546014	up
A_16_P35130142	chr1:54108847-54108906	GLIS1	-1.01797	-0.0257016	down	1.00602	0.00866394	up	-1.01327	-0.0190241	down
A_14_P106908	chr1:54169665-54169724	GLIS1	1.07439	0.103518	up	-1.03501	-0.0496394	down	1.13546	0.183272	up
A_14_P106380	chr1:54199792-54199845	GLIS1	-1.04356	-0.0615178	down	1.05947	0.0833452	up	-1.09477	-0.13063	down
A_14_P132210	chr1:54231918-54231977	NDC1	1.10684	0.14645	up	1.05698	0.0799525	up	1.04431	0.0625568	up
A_16_P00067574	chr1:54246285-54246344	NDC1	1.03296	0.0467854	up	-1.04807	-0.0677417	down	1.05827	0.0817048	up
A_14_P135990	chr1:54252893-54252952	NDC1	1.11427	0.156094	up	-1.06165	-0.0863048	down	1.09372	0.12924	up
A_14_P106147	chr1:54284710-54284769	NDC1	-1.04311	-0.0608889	down	-1.17339	-0.230689	down	1.0269	0.0382917	up
A_14_P102260	chr1:54324951-54325010	YIPF1	1.08688	0.120194	up	-1.07886	-0.109513	down	1.10395	0.142672	up
A_14_P122924	chr1:54354574-54354623	YIPF1	-1.1404	-0.189544	down	-1.20271	-0.266294	down	-1.09335	-0.128758	down
A_14_P124846	chr1:54376677-54376736	DIO1	1.00345	0.0049646	up	-1.10973	-0.150204	down	1.13737	0.185699	up
A_14_P129578	chr1:54405167-54405226	HSPB11	1.03271	0.046435	up	1.05743	0.0805653	up	1.00432	0.00621255	up
A_14_P116683	chr1:54409664-54409723	HSPB11	1.01771	0.0253335	up	1.00367	0.00529183	up	1.00208	0.00300328	up
A_14_P116056	chr1:54421822-54421881	LRRC42	1.13229	0.179238	up	1.00363	0.00522437	up	1.20955	0.274475	up
A_16_P00067869	chr1:54482668-54482727	LDLRAD1	-1.04704	-0.0663215	down	1.04286	0.0605454	up	-1.04078	-0.0576582	down
A_14_P116926	chr1:54505441-54505500	TMEM59	1.14341	0.193346	up	-1.15148	-0.203496	down	1.07765	0.107885	up
A_14_P123201	chr1:54512914-54512973	TMEM59	-1.13871	-0.187398	down	1.07276	0.101326	up	-1.24192	-0.31257	down
A_14_P138327	chr1:54534507-54534566	TCEANC2	-1.0286	-0.0406877	down	-1.05175	-0.072788	down	-1.19905	-0.261894	down
A_14_P114757	chr1:54577664-54577723	TCEANC2	-1.20712	-0.271566	down	1.07406	0.103079	up	-1.09117	-0.125879	down
A_16_P00068077	chr1:54624626-54624685	ENST00000525949	-1.00008	-0.000109826	down	1.03546	0.0502682	up	-1.11996	-0.163448	down
A_14_P107881	chr1:54673099-54673152	MRPL37	1.0195	0.0278662	up	1.04246	0.0599918	up	1.09657	0.132999	up
A_14_P131792	chr1:54748969-54749028	SSBP3	-1.02322	-0.0331192	down	-1.06917	-0.0964846	down	-1.05277	-0.0741964	down
A_14_P122093	chr1:54794686-54794745	SSBP3	1.11628	0.158694	up	1.07468	0.103905	up	1.10196	0.140077	up
A_14_P107185	chr1:54832143-54832202	SSBP3	-1.06141	-0.0859859	down	1.09426	0.129952	up	-1.02922	-0.0415566	down
A_14_P101577	chr1:54869223-54869282	SSBP3	1.05675	0.079633	up	-1.02587	-0.0368513	down	1.05476	0.0769081	up
A_14_P131915	chr1:54975155-54975214	chr1:54975155-54975214	1.13623	0.18425	up	-1.13842	-0.187035	down	1.19415	0.255987	up
A_14_P109155	chr1:55025225-55025284	ACOT11	1.02244	0.0320131	up	-1.15737	-0.210849	down	1.06592	0.0920928	up
A_14_P102542	chr1:55063599-55063658	ACOT11	1.06151	0.0861238	up	-1.12109	-0.164898	down	1.16782	0.223821	up
A_14_P121233	chr1:55075653-55075704	ACOT11	1.25268	0.32502	up	1.02062	0.0294504	up	1.25572	0.328509	up
A_14_P115160	chr1:55085200-55085250	ACOT11	1.03009	0.0427743	up	1.16847	0.224618	up	-1.00868	-0.0124659	down
A_14_P129244	chr1:55134060-55134119	MROH7	-1.03556	-0.0504126	down	1.1535	0.206017	up	-1.06369	-0.0890718	down
A_14_P136930	chr1:55183468-55183527	MROH7-TTC4	-1.02374	-0.0338495	down	-1.03316	-0.047057	down	1.0592	0.0829784	up
A_14_P133809	chr1:55186880-55186938	MROH7-TTC4	1.23907	0.309255	up	-1.11511	-0.157187	down	1.19601	0.258231	up
A_14_P108709	chr1:55199197-55199256	MROH7-TTC4	-1.03708	-0.0525285	down	1.00679	0.00976044	up	1.00183	0.0026418	up
A_14_P123468	chr1:55222572-55222631	PARS2	1.01207	0.0173092	up	1.04712	0.0664272	up	1.0055	0.00790694	up
A_14_P133906	chr1:55252363-55252418	TTC22	1.14904	0.200435	up	1.18328	0.242789	up	1.02481	0.0353571	up
A_14_P102157	chr1:55292722-55292781	C1ORF177	1.08469	0.117287	up	1.04013	0.0567679	up	1.11556	0.157772	up
A_14_P114794	chr1:55315515-55315574	DHCR24	1.14042	0.189569	up	-1.05297	-0.074458	down	1.1127	0.154063	up
A_14_P104958	chr1:55338731-55338790	DHCR24	-1.00807	-0.0115918	down	-1.04885	-0.0688063	down	1.05871	0.0823056	up
A_18_P10124894	chr1:55393410-55393469	chr1:55393410-55393469	1.12314	0.167532	up	1.08649	0.119679	up	1.10564	0.144879	up
A_14_P131870	chr1:55451305-55451361	TMEM61	-1.08388	-0.116205	down	-1.12297	-0.167321	down	-1.1098	-0.150306	down
A_14_P106619	chr1:55465831-55465890	BSND	-1.14451	-0.194729	down	1.14802	0.199152	up	-1.13066	-0.177165	down
A_14_P100896	chr1:55509363-55509422	PCSK9	-1.09849	-0.135528	down	1.05298	0.0744724	up	-1.20181	-0.265206	down
A_14_P201336	chr1:55512509-55512568	PCSK9	1.18279	0.2422	up	-1.03018	-0.0428997	down	1.08723	0.120662	up
A_16_P15126315	chr1:55563399-55563458	USP24	1.01998	0.0285363	up	1.03912	0.0553653	up	-1.04627	-0.06526	down
A_16_P15126510	chr1:55636899-55636958	USP24	-1.01038	-0.0148935	down	1.15378	0.206368	up	-1.05681	-0.0797113	down
A_16_P15126656	chr1:55697160-55697219	ENST00000451250	-1.0945	-0.130274	down	1.00316	0.00454881	up	1.00593	0.00853582	up
A_14_P124484	chr1:55709719-55709778	chr1:55709719-55709778	-1.04828	-0.0680172	down	1.03076	0.0437122	up	1.00968	0.0138992	up
A_16_P15127012	chr1:55847945-55848004	chr1:55847945-55848004	-1.05067	-0.0713157	down	1.04274	0.0603858	up	-1.04616	-0.0650982	down
A_14_P123849	chr1:55904274-55904333	chr1:55904274-55904333	1.00534	0.00768134	up	-1.17345	-0.230756	down	1.06566	0.0917417	up
A_16_P15127334	chr1:56001939-56001998	chr1:56001939-56001998	1.05562	0.0780971	up	1.05044	0.0709871	up	1.10768	0.147537	up
A_16_P15127518	chr1:56084805-56084864	ENST00000422374	-1.152	-0.204143	down	1.01647	0.0235744	up	1.00833	0.0119645	up
A_16_P35135153	chr1:56137547-56137606	ENST00000422374	1.06101	0.085432	up	1.10544	0.144625	up	1.07489	0.10419	up
A_16_P00070273	chr1:56193260-56193319	ENST00000422374	1.01856	0.0265282	up	1.24911	0.320901	up	1.03332	0.0472824	up
A_14_P105438	chr1:56299378-56299437	ENST00000424357	-1.03879	-0.0548979	down	-1.06757	-0.0943315	down	-1.0547	-0.0768307	down
A_14_P127234	chr1:56429595-56429654	chr1:56429595-56429654	1.02487	0.0354364	up	1.08345	0.115633	up	-1.01694	-0.024236	down
A_14_P139120	chr1:56591530-56591589	chr1:56591530-56591589	-1.12389	-0.168507	down	-1.12026	-0.163835	down	-1.01574	-0.0225326	down
A_16_P00070946	chr1:56703592-56703651	chr1:56703592-56703651	1.0567	0.0795637	up	-1.05667	-0.0795297	down	1.00383	0.00551931	up
A_14_P110144	chr1:56911268-56911327	chr1:56911268-56911327	1.01553	0.0222307	up	-1.11561	-0.157836	down	1.00752	0.010814	up
A_14_P104306	chr1:56960896-56960955	PPAP2B	-1.04522	-0.063805	down	-1.11958	-0.162962	down	-1.08215	-0.113902	down
A_14_P115992	chr1:57006286-57006345	PPAP2B	-1.01088	-0.0156121	down	-1.01887	-0.0269675	down	-1.03306	-0.0469277	down
A_16_P00071399	chr1:57018808-57018867	PPAP2B	1.15176	0.203846	up	1.14752	0.198513	up	1.1528	0.205145	up
A_14_P126602	chr1:57027891-57027950	PPAP2B	1.25926	0.332571	up	-1.04458	-0.0629284	down	1.2331	0.302289	up
A_14_P102369	chr1:57086333-57086392	ENST00000461655	-1.14495	-0.195287	down	1.03777	0.0534807	up	-1.11064	-0.151397	down
A_14_P109123	chr1:57119876-57119935	PRKAA2	1.15386	0.206474	up	1.01549	0.022176	up	1.23885	0.309002	up
A_14_P133998	chr1:57151840-57151899	PRKAA2	1.20802	0.272644	up	-1.09654	-0.132961	down	1.33127	0.412802	up
A_16_P00071651	chr1:57193765-57193824	C1ORF168	-1.11419	-0.155993	down	-1.14058	-0.189764	down	-1.17611	-0.23402	down
A_14_P114732	chr1:57232900-57232959	C1ORF168	1.17854	0.236995	up	1.24182	0.312456	up	1.32058	0.401173	up
A_16_P00071825	chr1:57309868-57309927	chr1:57309868-57309927	1.03985	0.0563693	up	-1.07737	-0.107516	down	1.08779	0.121394	up
A_14_P137374	chr1:57383514-57383573	C8A	1.12612	0.171358	up	1.15391	0.206536	up	1.04288	0.0605735	up
A_14_P120629	chr1:57415223-57415282	C8B	1.11092	0.151757	up	-1.00519	-0.00747493	down	1.13745	0.185799	up
A_14_P138628	chr1:57463557-57463616	DAB1	1.0521	0.0732699	up	-1.06752	-0.0942588	down	1.05575	0.0782621	up
A_14_P113347	chr1:57499204-57499255	DAB1	1.07891	0.109577	up	-1.00716	-0.0102864	down	1.14404	0.194142	up
A_16_P00072251	chr1:57562025-57562084	DAB1	-1.01471	-0.021068	down	1.16873	0.224945	up	-1.01693	-0.0242231	down
A_14_P115041	chr1:57589922-57589981	DAB1	1.01746	0.0249779	up	-1.05396	-0.0758228	down	-1.00258	-0.00371058	down
A_16_P00072385	chr1:57640445-57640504	DAB1	-1.13067	-0.177183	down	1.08734	0.1208	up	-1.17222	-0.229247	down
A_16_P00072454	chr1:57679170-57679229	DAB1	1.02617	0.0372713	up	-1.22728	-0.295467	down	1.08796	0.121624	up
A_14_P114576	chr1:57756675-57756734	DAB1	-1.18187	-0.241069	down	1.00721	0.0103575	up	-1.13099	-0.177582	down
A_16_P15131815	chr1:57801783-57801842	DAB1	-1.02158	-0.0307996	down	-1.04847	-0.0682806	down	-1.06135	-0.0859041	down
A_16_P00072777	chr1:57865962-57866021	DAB1	1.01274	0.0182675	up	1.01111	0.0159441	up	1.01632	0.0233506	up
A_16_P35139681	chr1:57911434-57911493	DAB1	-1.02645	-0.0376645	down	1.04421	0.0624061	up	-1.1014	-0.139336	down
A_16_P00072930	chr1:57965893-57965952	DAB1	1.02397	0.0341785	up	1.04576	0.0645538	up	-1.00749	-0.0107714	down
A_16_P00073017	chr1:58043100-58043159	DAB1	1.08094	0.112288	up	-1.0257	-0.0366141	down	1.04956	0.0697909	up
A_14_P111566	chr1:58087792-58087851	DAB1	-1.28631	-0.363243	down	-1.03066	-0.0435748	down	-1.18433	-0.244069	down
A_16_P15132653	chr1:58130716-58130775	DAB1	-1.15602	-0.209163	down	-1.09314	-0.128475	down	-1.11714	-0.159811	down
A_16_P15132723	chr1:58170744-58170803	DAB1	1.20275	0.266339	up	-1.08818	-0.121918	down	1.22642	0.294457	up
A_16_P15132870	chr1:58229711-58229770	DAB1	1.07368	0.102559	up	1.18465	0.244462	up	1.25196	0.32419	up
A_16_P15133012	chr1:58291803-58291862	DAB1	-1.1409	-0.190167	down	1.1036	0.142219	up	-1.12099	-0.164768	down
A_14_P126246	chr1:58349651-58349703	DAB1	1.23162	0.300556	up	1.18757	0.248017	up	1.30062	0.379205	up
A_14_P201362	chr1:58351197-58351256	DAB1	1.34859	0.431456	up	1.00541	0.00779032	up	1.3135	0.393414	up
A_16_P15133252	chr1:58383483-58383542	DAB1	-1.0538	-0.0756075	down	-1.1052	-0.144303	down	1.05381	0.0756095	up
A_16_P15133387	chr1:58442985-58443044	DAB1	1.00564	0.00811153	up	1.00886	0.0127191	up	1.04167	0.0589025	up
A_16_P15133571	chr1:58507651-58507710	DAB1	1.00267	0.00384567	up	1.06104	0.0854799	up	-1.00274	-0.00394643	down
A_14_P124158	chr1:58545938-58545997	DAB1	1.03785	0.0535967	up	1.17221	0.229232	up	-1.07209	-0.100423	down
A_14_P113105	chr1:58616209-58616262	DAB1	1.03927	0.0555705	up	1.05073	0.0713931	up	1.12108	0.164884	up
A_18_P17588987	chr1:58680000-58680059	DAB1	-1.10683	-0.14643	down	-1.29912	-0.377537	down	-1.16404	-0.219135	down
A_16_P15134155	chr1:58733418-58733477	ENST00000485760	-1.04911	-0.0691719	down	-1.1503	-0.202009	down	1.02567	0.0365606	up
A_14_P201374	chr1:58809000-58809055	ENST00000485760	1.08709	0.120472	up	1.07757	0.107778	up	1.16036	0.214577	up
A_14_P138677	chr1:58811099-58811158	ENST00000485760	-1.1345	-0.182062	down	-1.16391	-0.218974	down	1.00294	0.00423804	up
A_16_P15134568	chr1:58908711-58908770	ENST00000485760	-1.00187	-0.00269078	down	1.16768	0.22365	up	-1.13005	-0.176391	down
A_14_P202461	chr1:58936924-58936981	ENST00000485760	1.15325	0.205706	up	1.02955	0.042018	up	1.23719	0.307062	up
A_14_P133199	chr1:58938411-58938470	ENST00000485760	-1.07634	-0.10614	down	-1.20323	-0.266913	down	-1.00895	-0.012861	down
A_14_P132302	chr1:58971845-58971903	OMA1	1.09312	0.12845	up	1.07468	0.103909	up	1.15884	0.212683	up
A_14_P102214	chr1:59011048-59011107	OMA1	-1.04374	-0.061765	down	1.08019	0.111282	up	1.05927	0.0830715	up
A_14_P122343	chr1:59041077-59041136	TACSTD2	-1.0128	-0.0183562	down	-1.05469	-0.0768189	down	1.01537	0.0220039	up
A_14_P106389	chr1:59117685-59117744	chr1:59117685-59117744	1.06647	0.0928449	up	-1.05275	-0.0741571	down	1.12839	0.17426	up
A_18_P10133787	chr1:59190475-59190534	chr1:59190475-59190534	1.11492	0.15694	up	1.15045	0.202202	up	1.02506	0.0357091	up
A_14_P202416	chr1:59245924-59245983	chr1:59245924-59245983	-1.14196	-0.191508	down	-1.05288	-0.0743358	down	-1.05856	-0.082108	down
A_14_P127903	chr1:59246513-59246572	JUN	-1.09436	-0.130086	down	-1.20956	-0.274483	down	1.12686	0.17231	up
A_14_P134030	chr1:59248713-59248762	JUN	-1.00435	-0.00626534	down	1.01924	0.0274988	up	1.12601	0.171225	up
A_14_P109617	chr1:59249564-59249622	JUN	1.13831	0.18689	up	1.47038	0.556191	up	1.1912	0.252414	up
A_14_P100102	chr1:59364652-59364711	LINC01135	1.22885	0.297311	up	1.62277	0.69846	up	1.41188	0.497614	up
A_16_P00075045	chr1:59406914-59406973	chr1:59406914-59406973	-1.05205	-0.0731982	down	-1.0299	-0.0425078	down	-1.0727	-0.101247	down
A_18_P17591218	chr1:59478422-59478481	chr1:59478422-59478481	-1.17555	-0.233338	down	1.29452	0.37242	up	-1.14534	-0.195779	down
A_14_P121894	chr1:59617938-59617997	ENST00000436225	-1.10462	-0.143554	down	1.08299	0.115022	up	1.04853	0.0683616	up
A_16_P35144159	chr1:59704397-59704456	chr1:59704397-59704456	-1.05395	-0.0758108	down	1.03524	0.0499609	up	-1.08397	-0.116326	down
A_14_P133373	chr1:59787180-59787234	FGGY	1.053	0.0745022	up	1.00769	0.011054	up	1.08579	0.118741	up
A_14_P136571	chr1:59848246-59848305	FGGY	-1.06336	-0.0886363	down	1.18702	0.247341	up	-1.0145	-0.020766	down
A_14_P107492	chr1:59896354-59896413	FGGY	1.03636	0.0515204	up	1.11666	0.159192	up	-1.2226	-0.289957	down
A_14_P100876	chr1:59922691-59922750	FGGY	1.06304	0.0881929	up	-1.04687	-0.0660759	down	1.15865	0.212444	up
A_14_P106978	chr1:59983540-59983599	FGGY	-1.07881	-0.109437	down	-1.1392	-0.188021	down	-1.0347	-0.0492084	down
A_16_P00075878	chr1:60012563-60012622	FGGY	-1.04694	-0.0661856	down	1.01886	0.0269577	up	-1.06777	-0.0946026	down
A_16_P00075962	chr1:60073564-60073623	FGGY	1.00401	0.00577093	up	1.17461	0.232181	up	-1.15426	-0.206967	down
A_14_P127387	chr1:60103881-60103940	FGGY	1.00779	0.0111888	up	-1.04326	-0.0611005	down	1.02686	0.0382458	up
A_14_P112779	chr1:60168148-60168207	FGGY	1.01022	0.014667	up	1.18208	0.241329	up	-1.18072	-0.239662	down
A_14_P118912	chr1:60235003-60235062	ENST00000443012	-1.16816	-0.22424	down	-1.01178	-0.0168923	down	-1.14814	-0.199296	down
A_14_P127317	chr1:60287575-60287625	HOOK1	1.06943	0.0968451	up	1.09092	0.12554	up	1.18365	0.243244	up
A_14_P128700	chr1:60325839-60325898	HOOK1	1.05462	0.076726	up	1.3394	0.421584	up	1.07382	0.102753	up
A_14_P128943	chr1:60366618-60366677	CYP2J2	-1.15358	-0.206116	down	-1.1505	-0.202261	down	-1.05268	-0.0740717	down
A_14_P102838	chr1:60391713-60391772	CYP2J2	-1.03165	-0.0449576	down	1.18802	0.248562	up	-1.04354	-0.0614882	down
A_14_P112367	chr1:60456143-60456200	C1ORF87	-1.0276	-0.0392767	down	1.02854	0.040593	up	-1.02734	-0.0389191	down
A_14_P103175	chr1:60474426-60474482	C1ORF87	1.08692	0.120249	up	1.04907	0.0691135	up	1.1569	0.210264	up
A_14_P201343	chr1:60538309-60538368	C1ORF87	-1.13709	-0.185352	down	-1.05005	-0.0704618	down	-1.13603	-0.183995	down
A_16_P00076652	chr1:60568797-60568856	chr1:60568797-60568856	-1.06292	-0.0880367	down	-1.12086	-0.164602	down	-1.02093	-0.0298853	down
A_14_P134196	chr1:60719746-60719805	chr1:60719746-60719805	1.12349	0.167992	up	-1.09527	-0.131291	down	1.23245	0.301527	up
A_14_P119782	chr1:60907458-60907517	chr1:60907458-60907517	1.12673	0.172138	up	1.03888	0.0550262	up	1.22108	0.288161	up
A_16_P00077226	chr1:60997748-60997806	chr1:60997748-60997806	1.01201	0.0172253	up	1.14203	0.191602	up	1.07596	0.105619	up
A_14_P117280	chr1:61090783-61090842	ENST00000439156	-1.00647	-0.00930098	down	1.0158	0.0226116	up	1.01652	0.0236325	up
A_16_P15139878	chr1:61162108-61162167	LOC101926964	1.02499	0.0356056	up	-1.01672	-0.0239228	down	1.07412	0.103161	up
A_14_P100645	chr1:61219927-61219986	LOC101926964	-1.1227	-0.166976	down	-1.00655	-0.00941677	down	-1.14122	-0.190575	down
A_18_P10139031	chr1:61280688-61280747	LOC101926964	-1.15174	-0.203821	down	-1.16381	-0.218857	down	-1.02442	-0.0348085	down
A_16_P00077691	chr1:61353604-61353663	ENST00000371191	-1.0355	-0.0503285	down	1.36146	0.44515	up	-1.2197	-0.286528	down
A_14_P128557	chr1:61417188-61417247	NFIA-AS2	1.10795	0.147887	up	1.24343	0.314325	up	-1.04398	-0.0620932	down
A_16_P15140693	chr1:61485099-61485158	ENST00000371191	-1.02074	-0.0296197	down	-1.02183	-0.0311522	down	1.0323	0.0458666	up
A_14_P122043	chr1:61536705-61536764	ENST00000371191	1.16943	0.225801	up	-1.06911	-0.0964095	down	1.21362	0.27932	up
A_14_P124735	chr1:61557457-61557516	NFIA	-1.05967	-0.0836103	down	-1.13662	-0.184748	down	1.05979	0.0837786	up
A_14_P139067	chr1:61601533-61601592	NFIA	1.0538	0.0756065	up	1.10052	0.13818	up	-1.014	-0.0200597	down
A_16_P15141087	chr1:61619715-61619774	NFIA	-1.04938	-0.0695439	down	-1.05251	-0.0738303	down	-1.02692	-0.038325	down
A_16_P15141249	chr1:61667627-61667686	NFIA	-1.02494	-0.0355355	down	1.1349	0.18256	up	-1.00984	-0.0141257	down
A_14_P103537	chr1:61700430-61700489	NFIA	-1.00198	-0.00284759	down	1.06226	0.0871338	up	1.02271	0.0324032	up
A_14_P102730	chr1:61743171-61743229	NFIA	1.15279	0.205126	up	1.02479	0.035334	up	1.1488	0.200131	up
A_14_P138345	chr1:61769994-61770053	NFIA	1.14356	0.193534	up	1.06419	0.0897524	up	1.09762	0.134385	up
A_14_P125157	chr1:61818169-61818220	NFIA	1.16267	0.217438	up	1.01374	0.0196814	up	1.30157	0.380258	up
A_14_P135921	chr1:61886558-61886617	NFIA	-1.03086	-0.0438473	down	1.06199	0.0867687	up	-1.02414	-0.0344171	down
A_14_P121154	chr1:61921460-61921519	NFIA	1.04132	0.0584174	up	1.00354	0.00510262	up	1.06377	0.0891892	up
A_14_P105715	chr1:62052921-62052980	chr1:62052921-62052980	1.0019	0.00273795	up	-1.08123	-0.112672	down	1.04075	0.0576175	up
A_16_P00079051	chr1:62146111-62146170	chr1:62146111-62146170	1.00381	0.00548793	up	1.12974	0.175985	up	1.04544	0.0641053	up
A_14_P112680	chr1:62175025-62175081	TM2D1	-1.01246	-0.0178624	down	1.0204	0.0291345	up	-1.17109	-0.227851	down
A_14_P105241	chr1:62231981-62232040	INADL	1.2335	0.302755	up	1.21414	0.279932	up	1.10122	0.139097	up
A_16_P35150510	chr1:62274808-62274867	INADL	1.00782	0.0112389	up	1.04174	0.0589967	up	1.01341	0.0192166	up
A_14_P103036	chr1:62330072-62330131	INADL	-1.00232	-0.00333734	down	-1.13786	-0.186325	down	1.05149	0.0724298	up
A_14_P123142	chr1:62374014-62374072	INADL	1.0629	0.0880082	up	-1.09459	-0.130387	down	1.06147	0.0860608	up
A_18_P10144354	chr1:62424649-62424708	INADL	1.07316	0.10186	up	1.06353	0.0888592	up	1.11855	0.161632	up
A_14_P122643	chr1:62455847-62455906	INADL	1.05775	0.0810022	up	-1.0794	-0.110233	down	1.04519	0.0637626	up
A_16_P00079562	chr1:62518529-62518588	INADL	1.02647	0.0376973	up	-1.29812	-0.376422	down	1.02619	0.0372958	up
A_14_P128104	chr1:62580055-62580114	INADL	1.01787	0.0255493	up	1.14402	0.194115	up	-1.10793	-0.147871	down
A_16_P15143738	chr1:62630870-62630929	chr1:62630870-62630929	1.07077	0.0986437	up	-1.10039	-0.138017	down	-1.00842	-0.0120936	down
A_14_P124875	chr1:62703484-62703543	KANK4	1.01219	0.0174827	up	-1.01452	-0.0207929	down	-1.0481	-0.0677738	down
A_14_P124995	chr1:62747272-62747331	KANK4	-1.09382	-0.129376	down	-1.09438	-0.130107	down	-1.05705	-0.080037	down
A_14_P129525	chr1:62863143-62863202	chr1:62863143-62863202	1.08514	0.117887	up	1.21588	0.282002	up	1.08263	0.114537	up
A_14_P127729	chr1:62910630-62910689	USP1	-1.09973	-0.137154	down	-1.14768	-0.198717	down	1.02701	0.038446	up
A_14_P201788	chr1:62916541-62916600	USP1	1.16177	0.216329	up	1.3344	0.416195	up	1.08087	0.112199	up
A_16_P30179444	chr1:62960123-62960182	DOCK7	1.09906	0.136273	up	1.31277	0.392613	up	1.03814	0.0540064	up
A_16_P15144546	chr1:62996950-62997009	DOCK7	-1.28323	-0.359778	down	-1.11735	-0.160085	down	-1.23521	-0.304758	down
A_14_P114270	chr1:63069871-63069930	DOCK7	-1.17568	-0.233501	down	-1.06353	-0.0888555	down	-1.14481	-0.19511	down
A_16_P15144766	chr1:63086932-63086991	DOCK7	1.08222	0.113987	up	1.22047	0.28744	up	1.08969	0.123911	up
A_16_P15144913	chr1:63159347-63159406	ENST00000453229	1.01966	0.0280859	up	1.05902	0.0827363	up	-1.01227	-0.0175948	down
A_14_P108816	chr1:63250395-63250454	ATG4C	1.02745	0.0390688	up	-1.20022	-0.263303	down	1.07824	0.108676	up
A_14_P101814	chr1:63284796-63284855	ATG4C	1.02593	0.0369255	up	1.06205	0.0868568	up	1.00978	0.0140353	up
A_14_P134796	chr1:63307081-63307140	ATG4C	1.49682	0.581899	up	1.26974	0.344539	up	1.43877	0.524834	up
A_14_P102677	chr1:63329803-63329862	ATG4C	-1.07304	-0.101708	down	-1.08453	-0.117068	down	-1.02641	-0.0376056	down
A_14_P119090	chr1:63353105-63353164	chr1:63353105-63353164	-1.0938	-0.129351	down	-1.1338	-0.181168	down	-1.16007	-0.214215	down
A_14_P136379	chr1:63476210-63476269	ENST00000420285	1.19116	0.252364	up	1.05707	0.080074	up	1.05056	0.0711613	up
A_16_P00081182	chr1:63654978-63655037	LINC00466	-1.09606	-0.132333	down	-1.01747	-0.0249826	down	-1.16908	-0.225371	down
A_16_P35153977	chr1:63684743-63684802	LINC00466	-1.09012	-0.124481	down	-1.11872	-0.161849	down	-1.12552	-0.170597	down
A_14_P112904	chr1:63744045-63744104	LINC00466	-1.00718	-0.0103188	down	1.11075	0.151532	up	-1.02142	-0.0305714	down
A_16_P15146424	chr1:63791144-63791203	chr1:63791144-63791203	-1.08401	-0.116375	down	-1.03624	-0.0513623	down	-1.10206	-0.140199	down
A_14_P105676	chr1:63836470-63836529	ALG6	-1.07971	-0.110646	down	-1.01432	-0.0205119	down	-1.17774	-0.236026	down
A_14_P112481	chr1:63894700-63894759	ALG6	-1.07645	-0.106287	down	-1.11192	-0.153051	down	-1.28149	-0.357826	down
A_14_P118403	chr1:63945809-63945868	ITGB3BP	1.00012	0.000171482	up	1.04911	0.0691664	up	-1.02201	-0.0314074	down
A_14_P118734	chr1:63986876-63986935	ITGB3BP	1.08926	0.123354	up	-1.29948	-0.377929	down	1.11628	0.158699	up
A_16_P00081650	chr1:64011592-64011651	EFCAB7	-1.02006	-0.0286473	down	-1.02382	-0.0339599	down	-1.06209	-0.0869077	down
A_14_P109734	chr1:64020995-64021054	EFCAB7	1.04867	0.0685568	up	-1.04525	-0.0638439	down	1.08274	0.114687	up
A_14_P109631	chr1:64078374-64078433	PGM1	-1.07044	-0.0982057	down	-1.08819	-0.121929	down	-1.14398	-0.194056	down
A_14_P108033	chr1:64125397-64125456	PGM1	1.00603	0.00867517	up	1.03249	0.0461285	up	-1.00662	-0.00951327	down
A_14_P122028	chr1:64156680-64156739	chr1:64156680-64156739	-1.06542	-0.0914282	down	-1.07402	-0.103026	down	-1.07933	-0.110136	down
A_14_P114558	chr1:64249009-64249068	ROR1	1.13181	0.178632	up	1.01658	0.0237264	up	1.09068	0.12523	up
A_16_P15147705	chr1:64319467-64319526	ROR1	-1.18438	-0.244129	down	1.00321	0.0046266	up	-1.09077	-0.125345	down
A_14_P138431	chr1:64360282-64360341	ROR1	1.35066	0.433661	up	1.13842	0.187033	up	1.39061	0.475718	up
A_14_P122273	chr1:64422781-64422840	ROR1	1.11291	0.154337	up	1.0828	0.11476	up	1.09841	0.135416	up
A_14_P122305	chr1:64474992-64475044	ROR1	1.22429	0.29194	up	1.14174	0.191236	up	1.10176	0.139806	up
A_16_P00082484	chr1:64538290-64538349	ROR1	1.19122	0.252443	up	1.18222	0.241504	up	1.16025	0.214439	up
A_14_P122915	chr1:64560824-64560883	ROR1	1.10638	0.145847	up	1.1481	0.199254	up	1.11	0.150563	up
A_14_P114455	chr1:64608778-64608837	ROR1	-1.05316	-0.0747184	down	-1.19789	-0.260492	down	-1.08748	-0.120985	down
A_14_P136179	chr1:64644424-64644483	ROR1	-1.04701	-0.0662741	down	-1.0581	-0.0814744	down	-1.06124	-0.0857449	down
A_14_P135456	chr1:64669597-64669656	UBE2U	-1.04188	-0.0591922	down	1.14591	0.196498	up	1.00232	0.0033371	up
A_14_P101325	chr1:64698297-64698356	UBE2U	-1.08013	-0.111207	down	-1.10339	-0.141944	down	-1.00058	-0.000830541	down
A_14_P110399	chr1:64748729-64748788	chr1:64748729-64748788	1.11897	0.162175	up	-1.02657	-0.0378258	down	1.17329	0.230564	up
A_16_P15149173	chr1:64901143-64901202	chr1:64901143-64901202	1.2817	0.358056	up	1.25182	0.324022	up	1.24458	0.315662	up
A_14_P133734	chr1:64948811-64948870	CACHD1	-1.02761	-0.0392956	down	1.04902	0.0690473	up	-1.10744	-0.147227	down
A_14_P116144	chr1:65016263-65016322	CACHD1	-1.21712	-0.283471	down	-1.13595	-0.183903	down	-1.1493	-0.200756	down
A_14_P119170	chr1:65068470-65068529	CACHD1	1.11735	0.160077	up	-1.06424	-0.0898222	down	1.06906	0.0963413	up
A_14_P116719	chr1:65098061-65098120	CACHD1	1.09015	0.12453	up	-1.10162	-0.139626	down	1.12209	0.166191	up
A_14_P117998	chr1:65158707-65158766	CACHD1	-1.04261	-0.0602032	down	1.04865	0.0685394	up	-1.13254	-0.179565	down
A_14_P120856	chr1:65218480-65218539	RAVER2	-1.00845	-0.0121439	down	1.00314	0.00451651	up	1.07178	0.10001	up
A_14_P129192	chr1:65255117-65255172	RAVER2	1.10138	0.139309	up	-1.06279	-0.0878586	down	1.17678	0.234842	up
A_14_P113405	chr1:65281907-65281966	RAVER2	1.06565	0.0917398	up	1.01115	0.0160026	up	-1.03392	-0.0481185	down
A_14_P106324	chr1:65349103-65349162	JAK1	1.03826	0.054166	up	1.10968	0.150148	up	-1.07514	-0.10452	down
A_14_P200949	chr1:65365934-65365993	JAK1	-1.09914	-0.136379	down	-1.09071	-0.125269	down	-1.03432	-0.0486831	down
A_16_P15150633	chr1:65424025-65424084	JAK1	-1.15355	-0.206076	down	-1.21607	-0.28223	down	-1.17022	-0.226781	down
A_16_P15150730	chr1:65461859-65461918	LINC01359	1.06401	0.0895067	up	-1.25583	-0.328646	down	1.05665	0.0794912	up
A_16_P15150800	chr1:65500326-65500385	chr1:65500326-65500385	-1.00728	-0.0104712	down	1.17855	0.237016	up	-1.07573	-0.105322	down
A_16_P15150873	chr1:65525738-65525797	chr1:65525738-65525797	1.06318	0.0883925	up	1.04762	0.0671215	up	1.05602	0.0786363	up
A_16_P00084056	chr1:65559455-65559514	chr1:65559455-65559514	1.12622	0.171488	up	-1.12548	-0.170543	down	1.21875	0.285408	up
A_14_P101923	chr1:65626868-65626927	AK4	1.06832	0.0953397	up	1.01358	0.019464	up	1.09695	0.133503	up
A_14_P139789	chr1:65665712-65665771	AK4	1.00351	0.00505766	up	-1.10519	-0.144288	down	-1.02684	-0.0382111	down
A_14_P112103	chr1:65709479-65709538	chr1:65709479-65709538	-1.14999	-0.20162	down	-1.01945	-0.0277866	down	-1.22597	-0.293928	down
A_14_P113420	chr1:65730585-65730639	DNAJC6	1.07821	0.108641	up	-1.16697	-0.222768	down	1.16576	0.221271	up
A_14_P113947	chr1:65764834-65764893	DNAJC6	-1.15654	-0.209815	down	-1.05736	-0.0804602	down	-1.07933	-0.110137	down
A_14_P125278	chr1:65831795-65831854	DNAJC6	-1.06481	-0.0905944	down	-1.1749	-0.232536	down	-1.08926	-0.123354	down
A_14_P133959	chr1:65854982-65855041	DNAJC6	1.16282	0.217623	up	-1.12137	-0.165267	down	1.11122	0.152139	up
A_14_P137843	chr1:65887386-65887445	LEPROT	-1.15854	-0.212304	down	1.18011	0.238925	up	-1.16231	-0.216999	down
A_14_P117634	chr1:65935075-65935134	LEPR	1.03602	0.0510464	up	1.16612	0.221721	up	1.06893	0.0961689	up
A_14_P106241	chr1:65972017-65972076	LEPR	1.01978	0.0282544	up	1.00724	0.0104029	up	1.05603	0.0786556	up
A_14_P110946	chr1:66036404-66036463	LEPR	1.07994	0.110952	up	1.17427	0.231768	up	1.10119	0.13906	up
A_14_P118866	chr1:66099329-66099388	LEPR	-1.02621	-0.0373207	down	-1.03048	-0.0433225	down	-1.02998	-0.0426143	down
A_14_P114033	chr1:66172315-66172374	chr1:66172315-66172374	-1.04773	-0.0672616	down	-1.00012	-0.000172672	down	-1.10799	-0.147942	down
A_16_P15152385	chr1:66221653-66221712	chr1:66221653-66221712	1.03245	0.0460698	up	1.14872	0.20003	up	-1.04732	-0.0667073	down
A_14_P106096	chr1:66290417-66290476	PDE4B	1.03498	0.0495973	up	1.03996	0.0565219	up	1.09746	0.134171	up
A_16_P00085008	chr1:66333375-66333434	PDE4B	-1.31531	-0.395399	down	-1.15025	-0.201951	down	-1.25159	-0.32376	down
A_14_P136724	chr1:66378955-66379014	PDE4B	-1.00288	-0.00414285	down	-1.13594	-0.183887	down	1.07194	0.10023	up
A_16_P15152789	chr1:66421418-66421477	PDE4B	-1.1658	-0.221326	down	-1.0401	-0.0567167	down	-1.1447	-0.194969	down
A_14_P114886	chr1:66497318-66497377	PDE4B	1.02521	0.0359257	up	1.32406	0.40497	up	-1.07489	-0.104187	down
A_16_P15153122	chr1:66549455-66549514	PDE4B	-1.11594	-0.158263	down	1.00482	0.00693654	up	-1.01326	-0.0190008	down
A_16_P00085425	chr1:66619418-66619477	PDE4B	-1.03628	-0.0514164	down	-1.06312	-0.0883019	down	1.04365	0.0616328	up
A_14_P122570	chr1:66685095-66685154	PDE4B	-1.03513	-0.0498135	down	-1.23076	-0.299544	down	1.02994	0.0425582	up
A_16_P15153538	chr1:66716728-66716787	PDE4B	1.08725	0.12068	up	-1.0033	-0.00474688	down	1.17653	0.23454	up
A_16_P15153711	chr1:66773257-66773316	PDE4B	1.09611	0.13239	up	-1.0655	-0.0915371	down	1.11368	0.155334	up
A_14_P202374	chr1:66806578-66806637	PDE4B	1.21899	0.285681	up	-1.04368	-0.0616829	down	1.31778	0.398106	up
A_14_P111957	chr1:66815891-66815950	PDE4B	-1.08615	-0.119223	down	1.28375	0.360366	up	-1.0285	-0.040546	down
A_14_P129209	chr1:66840093-66840152	PDE4B	-1.11123	-0.152157	down	-1.21657	-0.282816	down	-1.16093	-0.21528	down
A_14_P106215	chr1:66943592-66943651	chr1:66943592-66943651	1.12585	0.171018	up	1.15578	0.208861	up	1.25334	0.32578	up
A_14_P108737	chr1:67015999-67016058	SGIP1	1.03894	0.0551161	up	1.0835	0.115701	up	1.06137	0.0859326	up
A_14_P114042	chr1:67072252-67072311	SGIP1	1.08381	0.116115	up	1.18687	0.24716	up	1.02107	0.0300766	up
A_14_P124468	chr1:67109212-67109271	SGIP1	-1.10532	-0.144463	down	1.09768	0.134458	up	-1.08591	-0.118909	down
A_14_P109680	chr1:67148535-67148594	SGIP1	-1.00171	-0.00245808	down	1.17351	0.230829	up	1.11009	0.150675	up
A_14_P124052	chr1:67226221-67226280	TCTEX1D1	-1.05523	-0.077553	down	-1.12969	-0.175928	down	-1.00894	-0.012837	down
A_14_P130402	chr1:67231696-67231755	TCTEX1D1	1.01001	0.014373	up	-1.01108	-0.0158906	down	-1.02692	-0.0383222	down
A_14_P134538	chr1:67263482-67263541	INSL5	-1.04464	-0.0630007	down	1.25545	0.328205	up	-1.10102	-0.138841	down
A_14_P127360	chr1:67291225-67291284	WDR78	-1.13773	-0.186161	down	1.00795	0.0114244	up	-1.09484	-0.130724	down
A_14_P135634	chr1:67299241-67299300	WDR78	-1.01768	-0.025282	down	1.10655	0.146069	up	1.02862	0.0407171	up
A_14_P117926	chr1:67356823-67356882	WDR78	-1.18748	-0.247901	down	-1.05626	-0.0789582	down	-1.11984	-0.163294	down
A_14_P109457	chr1:67394567-67394626	MIER1	-1.04444	-0.0627246	down	1.32578	0.406846	up	-1.14855	-0.19981	down
A_14_P104534	chr1:67423725-67423784	MIER1	1.04773	0.0672719	up	1.09435	0.130075	up	1.02196	0.0313323	up
A_14_P130955	chr1:67469477-67469536	SLC35D1	1.1267	0.172106	up	1.01071	0.0153729	up	1.2174	0.283804	up
A_14_P117198	chr1:67510407-67510466	SLC35D1	1.088	0.121674	up	1.03699	0.052401	up	1.05286	0.074313	up
A_14_P202536	chr1:67512960-67513019	SLC35D1	1.00117	0.00168986	up	-1.07543	-0.104915	down	1.01033	0.0148217	up
A_16_P15155612	chr1:67559899-67559958	C1ORF141	-1.04422	-0.0624227	down	-1.10144	-0.139389	down	-1.09073	-0.125293	down
A_14_P135991	chr1:67635084-67635143	IL23R	1.02508	0.0357395	up	1.07311	0.101798	up	1.01283	0.0183891	up
A_14_P135500	chr1:67672804-67672863	IL23R	-1.15783	-0.21142	down	-1.31804	-0.398395	down	-1.13817	-0.18672	down
A_14_P107599	chr1:67721572-67721631	IL23R	-1.12042	-0.164038	down	-1.21922	-0.285961	down	-1.08384	-0.116156	down
A_14_P119249	chr1:67777324-67777383	IL12RB2	-1.04389	-0.0619753	down	-1.06398	-0.0894771	down	-1.01727	-0.0247007	down
A_14_P132617	chr1:67793881-67793940	IL12RB2	1.05951	0.083391	up	1.0111	0.0159239	up	1.05994	0.0839771	up
A_14_P101170	chr1:67816733-67816792	IL12RB2	1.08908	0.12311	up	1.00128	0.0018526	up	1.04416	0.062337	up
A_14_P102512	chr1:67845644-67845701	IL12RB2	1.05373	0.0755017	up	1.15965	0.213684	up	1.02593	0.0369366	up
A_14_P122168	chr1:67883574-67883633	SERBP1	1.17076	0.227447	up	1.18456	0.244352	up	1.01843	0.0263443	up
A_14_P106367	chr1:67892386-67892445	SERBP1	1.12748	0.173106	up	-1.03101	-0.0440518	down	1.14296	0.19278	up
A_14_P134491	chr1:68010825-68010884	chr1:68010825-68010884	1.09549	0.131573	up	1.00727	0.0104519	up	1.14399	0.194069	up
A_16_P15156681	chr1:68037937-68037996	chr1:68037937-68037996	-1.01948	-0.0278272	down	1.16678	0.222536	up	-1.05488	-0.0770755	down
A_14_P202150	chr1:68144538-68144597	chr1:68144538-68144597	-1.07425	-0.103326	down	-1.03032	-0.0430908	down	-1.07652	-0.106376	down
A_14_P114342	chr1:68151167-68151215	GADD45A	-1.12439	-0.169139	down	-1.07241	-0.100862	down	-1.06998	-0.0975783	down
A_14_P113109	chr1:68152835-68152894	GADD45A	1.01969	0.0281343	up	1.25554	0.328305	up	1.04338	0.0612642	up
A_14_P125604	chr1:68153337-68153395	GADD45A	1.01734	0.0248022	up	1.06538	0.0913636	up	1.02801	0.0398591	up
A_14_P100905	chr1:68171148-68171207	GNG12	-1.00905	-0.0130043	down	1.15454	0.207312	up	1.04386	0.0619242	up
A_14_P137608	chr1:68211892-68211951	GNG12	1.03198	0.0454147	up	1.10932	0.149675	up	-1.0731	-0.101778	down
A_14_P109800	chr1:68261770-68261829	GNG12	-1.11061	-0.151357	down	-1.26908	-0.343785	down	-1.01389	-0.0198997	down
A_14_P117273	chr1:68283929-68283988	GNG12	1.27601	0.351639	up	1.00513	0.00738811	up	1.33201	0.413608	up
A_16_P00088004	chr1:68361813-68361872	GNG12-AS1	1.16172	0.216257	up	1.25527	0.327998	up	1.04012	0.0567436	up
A_14_P111008	chr1:68429823-68429882	GNG12-AS1	1.02938	0.0417712	up	1.3455	0.428146	up	1.13056	0.177039	up
A_14_P134090	chr1:68511914-68511973	GNG12-AS1	-1.19987	-0.262875	down	-1.1115	-0.152506	down	-1.03071	-0.0436318	down
A_16_P35165983	chr1:68550257-68550316	GNG12-AS1	-1.1236	-0.168133	down	-1.17515	-0.232841	down	-1.09314	-0.128478	down
A_14_P130036	chr1:68603440-68603497	GNG12-AS1	1.08539	0.118215	up	-1.02628	-0.0374195	down	1.11893	0.162118	up
A_14_P137347	chr1:68632403-68632462	GNG12-AS1	-1.02269	-0.0323621	down	1.08168	0.113272	up	-1.09303	-0.128328	down
A_14_P108246	chr1:68659542-68659601	GNG12-AS1	-1.02682	-0.0381813	down	1.2192	0.285934	up	-1.07521	-0.10462	down
A_16_P00088381	chr1:68674943-68675002	WLS	-1.0474	-0.0668181	down	-1.27743	-0.353239	down	1.06583	0.0919788	up
A_16_P15158364	chr1:68732696-68732755	chr1:68732696-68732755	-1.0257	-0.0366109	down	-1.12253	-0.166751	down	-1.08095	-0.112295	down
A_14_P108511	chr1:68771998-68772057	chr1:68771998-68772057	1.00518	0.00746041	up	-1.09776	-0.134558	down	1.13394	0.181342	up
A_16_P15158645	chr1:68851558-68851617	chr1:68851558-68851617	-1.15048	-0.20224	down	1.01535	0.0219743	up	-1.11151	-0.152521	down
A_14_P202412	chr1:68895332-68895391	RPE65	1.0431	0.0608841	up	1.37518	0.459625	up	1.01088	0.0156121	up
A_14_P125527	chr1:68901259-68901318	RPE65	1.04313	0.0609239	up	1.24822	0.319872	up	-1.00051	-0.000735144	down
A_14_P139126	chr1:68942862-68942921	DEPDC1	1.3441	0.426643	up	1.39593	0.481223	up	1.36605	0.450006	up
A_14_P118443	chr1:68945098-68945157	DEPDC1	1.14457	0.194806	up	1.08639	0.119543	up	1.1948	0.25677	up
A_14_P127157	chr1:68959045-68959104	DEPDC1	-1.13973	-0.188686	down	-1.0116	-0.0166337	down	-1.1426	-0.192321	down
A_14_P101476	chr1:69004269-69004328	DEPDC1-AS1	-1.19127	-0.252503	down	1.02807	0.0399393	up	-1.13373	-0.181074	down
A_14_P119251	chr1:69188427-69188486	chr1:69188427-69188486	1.09727	0.133919	up	1.18154	0.240672	up	1.00897	0.0128875	up
A_16_P15159690	chr1:69372414-69372473	chr1:69372414-69372473	1.04916	0.0692378	up	1.10831	0.148358	up	-1.12699	-0.172477	down
A_14_P138555	chr1:69445356-69445415	chr1:69445356-69445415	1.18499	0.244879	up	1.30354	0.382436	up	1.39471	0.479963	up
A_14_P111653	chr1:69662698-69662757	chr1:69662698-69662757	1.06564	0.0917194	up	-1.04596	-0.0648247	down	1.20039	0.2635	up
A_16_P15160760	chr1:69906026-69906085	chr1:69906026-69906085	1.12662	0.171999	up	-1.08913	-0.123178	down	1.02359	0.03364	up
A_14_P107246	chr1:70049486-70049545	ENST00000310961	-1.11448	-0.156369	down	1.00093	0.00133476	up	-1.2433	-0.314171	down
A_16_P15161176	chr1:70084063-70084122	ENST00000310961	-1.10372	-0.142374	down	-1.09006	-0.124411	down	-1.07201	-0.100325	down
A_16_P00090185	chr1:70140836-70140895	ENST00000310961	-1.12813	-0.17394	down	1.0741	0.103134	up	-1.08528	-0.11807	down
A_14_P124017	chr1:70217038-70217097	ENST00000310961	1.14602	0.196636	up	1.11191	0.153043	up	1.24806	0.319687	up
A_14_P115286	chr1:70257745-70257804	LRRC7	1.02473	0.0352388	up	1.04683	0.0660236	up	-1.02894	-0.0411566	down
A_14_P108404	chr1:70280287-70280346	LRRC7	1.04695	0.0661881	up	-1.16309	-0.217957	down	1.02192	0.0312814	up
A_14_P100630	chr1:70303897-70303956	LRRC7	-1.01472	-0.0210752	down	1.06878	0.0959672	up	1.0388	0.0549179	up
A_14_P100892	chr1:70339264-70339323	LRRC7	1.16099	0.215351	up	-1.02826	-0.0402025	down	1.29029	0.367697	up
A_14_P104009	chr1:70398255-70398314	LRRC7	1.22604	0.294007	up	-1.01627	-0.0232867	down	1.1076	0.147431	up
A_14_P124527	chr1:70446088-70446147	LRRC7	1.04641	0.0654459	up	-1.04887	-0.0688394	down	1.13112	0.177753	up
A_14_P139731	chr1:70508127-70508186	LRRC7	-1.00806	-0.0115843	down	1.01833	0.0261983	up	-1.08326	-0.115383	down
A_14_P128203	chr1:70542987-70543046	LRRC7	1.08913	0.123176	up	1.02543	0.0362353	up	1.09285	0.128101	up
A_14_P115039	chr1:70588342-70588401	LRRC7	1.17262	0.229731	up	1.10106	0.138896	up	1.10028	0.137875	up
A_14_P122982	chr1:70610646-70610705	LRRC40	-1.24898	-0.320752	down	1.01445	0.0206935	up	-1.21512	-0.281097	down
A_14_P134236	chr1:70625044-70625097	LRRC40	1.01229	0.0176178	up	1.0044	0.0063353	up	-1.07088	-0.098798	down
A_14_P109505	chr1:70663329-70663388	LRRC40	1.18545	0.245438	up	1.19668	0.259036	up	1.11344	0.155021	up
A_14_P105365	chr1:70694095-70694150	SRSF11	1.01328	0.0190292	up	-1.02456	-0.0350014	down	1.04589	0.0647352	up
A_14_P130043	chr1:70716323-70716379	SRSF11	1.02766	0.0393564	up	-1.09388	-0.129453	down	1.09152	0.12634	up
A_14_P114552	chr1:70758131-70758190	ANKRD13C	-1.06807	-0.0950124	down	-1.16761	-0.223557	down	-1.10296	-0.141375	down
A_14_P120035	chr1:70790591-70790642	ANKRD13C	1.09463	0.130448	up	-1.04588	-0.064719	down	1.10468	0.143633	up
A_14_P136960	chr1:70801722-70801781	ANKRD13C	-1.34557	-0.428222	down	-1.20548	-0.269611	down	-1.28951	-0.366819	down
A_14_P122645	chr1:70821718-70821777	HHLA3	1.10421	0.14302	up	-1.28091	-0.357171	down	1.05873	0.0823282	up
A_14_P107890	chr1:70890028-70890087	CTH	1.03468	0.0491902	up	-1.0606	-0.0848757	down	-1.09497	-0.130897	down
A_14_P129238	chr1:70899594-70899653	CTH	1.01769	0.0252919	up	1.11038	0.151056	up	-1.0356	-0.050461	down
A_14_P200922	chr1:70909729-70909788	chr1:70909729-70909788	1.00085	0.00121875	up	-1.19319	-0.254828	down	1.00785	0.0112857	up
A_18_P10165025	chr1:71010259-71010318	chr1:71010259-71010318	-1.17765	-0.235914	down	-1.0398	-0.0563031	down	-1.02434	-0.0346922	down
A_16_P15163737	chr1:71136655-71136714	chr1:71136655-71136714	-1.11286	-0.154273	down	-1.00817	-0.0117357	down	-1.22336	-0.290853	down
A_14_P136478	chr1:71185165-71185224	LOC101927244	1.08909	0.123118	up	-1.36452	-0.448396	down	1.14091	0.190182	up
A_14_P202101	chr1:71318416-71318475	PTGER3	1.59902	0.677192	up	1.11784	0.160713	up	1.53642	0.619571	up
A_14_P108118	chr1:71327855-71327914	PTGER3	-1.11242	-0.153707	down	-1.11444	-0.156321	down	1.04326	0.0611001	up
A_14_P104546	chr1:71362855-71362914	PTGER3	1.36307	0.446865	up	1.00068	0.000976773	up	1.32681	0.40796	up
A_14_P103401	chr1:71403303-71403362	PTGER3	-1.16136	-0.215818	down	1.0725	0.100972	up	-1.1079	-0.147831	down
A_14_P135175	chr1:71438687-71438746	PTGER3	-1.03356	-0.0476165	down	1.02335	0.0333058	up	-1.07053	-0.0983217	down
A_14_P137910	chr1:71477899-71477958	PTGER3	1.08255	0.114431	up	1.06657	0.0929739	up	-1.00964	-0.0138424	down
A_14_P122133	chr1:71530228-71530287	ZRANB2-AS1	1.02845	0.0404768	up	-1.01603	-0.022939	down	1.01956	0.0279423	up
A_14_P115724	chr1:71544127-71544186	ZRANB2	1.03154	0.0448005	up	1.35136	0.434417	up	-1.02519	-0.035893	down
A_14_P120760	chr1:71569335-71569394	ZRANB2-AS2	-1.09147	-0.12627	down	-1.12547	-0.17053	down	-1.24297	-0.313787	down
A_16_P35173218	chr1:71677547-71677606	ZRANB2-AS2	1.0525	0.0738174	up	-1.13409	-0.181531	down	1.19322	0.254862	up
A_14_P116060	chr1:71760013-71760072	ENST00000583678	-1.02388	-0.0340499	down	1.05359	0.0753122	up	1.07592	0.105572	up
A_14_P103412	chr1:71869199-71869258	NEGR1	1.17514	0.23283	up	1.04752	0.0669832	up	1.17893	0.237472	up
A_16_P00092670	chr1:71904975-71905034	NEGR1	1.08902	0.123026	up	1.1779	0.236214	up	1.10984	0.150345	up
A_14_P112949	chr1:71957418-71957477	NEGR1	1.26904	0.343737	up	-1.06088	-0.0852594	down	1.54343	0.626141	up
A_18_P17633234	chr1:71996503-71996562	NEGR1	-1.03974	-0.0562184	down	-1.08843	-0.122246	down	1.01119	0.0160596	up
A_14_P135460	chr1:72058594-72058653	NEGR1	-1.10513	-0.144217	down	1.492	0.577248	up	-1.13701	-0.185242	down
A_14_P105897	chr1:72124095-72124154	NEGR1	-1.03354	-0.0475907	down	-1.15736	-0.210839	down	-1.00764	-0.0109831	down
A_16_P15166158	chr1:72156705-72156764	NEGR1	-1.09196	-0.126921	down	-1.16019	-0.214357	down	-1.03258	-0.0462468	down
A_14_P124031	chr1:72207033-72207092	NEGR1	-1.10971	-0.150179	down	-1.11407	-0.155839	down	-1.04867	-0.0685542	down
A_14_P115704	chr1:72241908-72241965	NEGR1	-1.0401	-0.0567217	down	-1.10691	-0.14654	down	1.0055	0.00791492	up
A_16_P15166472	chr1:72292029-72292088	NEGR1	-1.15004	-0.201681	down	-1.02395	-0.0341485	down	-1.15215	-0.204327	down
A_14_P134631	chr1:72330597-72330656	NEGR1	-1.03643	-0.0516195	down	1.03226	0.0458095	up	-1.05839	-0.0818763	down
A_16_P15166732	chr1:72380292-72380351	NEGR1	1.03261	0.0462977	up	1.03392	0.0481295	up	1.05771	0.0809507	up
A_16_P15166957	chr1:72452814-72452873	NEGR1	-1.0852	-0.117963	down	1.13209	0.17899	up	-1.2095	-0.27441	down
A_16_P15167189	chr1:72523846-72523905	NEGR1	-1.16408	-0.219187	down	-1.40105	-0.486504	down	-1.15436	-0.207095	down
A_14_P105585	chr1:72597112-72597171	NEGR1	1.07083	0.0987324	up	1.18766	0.248128	up	1.04133	0.0584269	up
A_16_P00093950	chr1:72628319-72628378	NEGR1	1.0754	0.104871	up	1.25839	0.331576	up	1.12951	0.175699	up
A_16_P15167627	chr1:72667496-72667555	NEGR1	-1.05685	-0.0797699	down	-1.08848	-0.12232	down	-1.05863	-0.0822046	down
A_14_P133585	chr1:72732087-72732146	NEGR1	1.00549	0.00789732	up	-1.21532	-0.281336	down	1.00816	0.011728	up
A_16_P35176199	chr1:72777660-72777719	chr1:72777660-72777719	NaN	NaN	NaN	NaN	NaN	NaN	NaN	NaN	NaN
A_14_P110146	chr1:72992971-72993030	chr1:72992971-72993030	1.05602	0.0786406	up	1.10759	0.147424	up	1.08071	0.111984	up
A_16_P35177048	chr1:73165478-73165537	chr1:73165478-73165537	1.00219	0.00315355	up	-1.05854	-0.0820817	down	-1.06929	-0.0966506	down
A_14_P107904	chr1:73309668-73309727	ENST00000445976	1.01493	0.0213854	up	1.04714	0.0664496	up	-1.0919	-0.126836	down
A_14_P106026	chr1:73460289-73460348	chr1:73460289-73460348	1.03818	0.0540502	up	1.03082	0.0437927	up	-1.01552	-0.022217	down
A_14_P136413	chr1:73628814-73628873	chr1:73628814-73628873	1.20162	0.264975	up	1.09625	0.132571	up	1.14999	0.201623	up
A_16_P00095354	chr1:73739318-73739377	chr1:73739318-73739377	-1.0938	-0.129355	down	-1.06273	-0.0877818	down	-1.03045	-0.0432704	down
A_14_P137486	chr1:73908968-73909027	chr1:73908968-73909027	1.29252	0.370189	up	1.03123	0.0443593	up	1.30183	0.380538	up
A_14_P129958	chr1:74076378-74076437	chr1:74076378-74076437	1.04073	0.0575982	up	-1.04115	-0.0581806	down	-1.03116	-0.0442667	down
A_18_P10176830	chr1:74201498-74201557	chr1:74201498-74201557	1.04011	0.0567423	up	1.11925	0.162529	up	-1.12946	-0.175633	down
A_16_P00096064	chr1:74298462-74298521	chr1:74298462-74298521	1.00748	0.0107506	up	1.13762	0.186015	up	1.06925	0.0966048	up
A_14_P112558	chr1:74425803-74425862	chr1:74425803-74425862	1.15273	0.20506	up	1.07129	0.0993474	up	1.10562	0.144849	up
A_16_P15171653	chr1:74509285-74509344	LRRIQ3	1.15561	0.208659	up	1.0041	0.00590158	up	1.27187	0.346954	up
A_14_P123042	chr1:74542277-74542336	LRRIQ3	-1.22827	-0.296626	down	-1.25492	-0.327599	down	-1.14693	-0.197775	down
A_16_P15171825	chr1:74606802-74606861	LRRIQ3	-1.04994	-0.0703026	down	-1.18909	-0.249855	down	-1.00647	-0.00930171	down
A_14_P133107	chr1:74654147-74654206	LRRIQ3	-1.12461	-0.169428	down	1.12735	0.172934	up	-1.17452	-0.232069	down
A_14_P107023	chr1:74672597-74672656	FPGT	-1.02801	-0.0398585	down	1.06575	0.0918627	up	1.07449	0.103654	up
A_14_P126310	chr1:74716417-74716476	FPGT-TNNI3K	-1.10536	-0.14451	down	-1.05161	-0.0726023	down	-1.0434	-0.0612939	down
A_14_P123745	chr1:74763934-74763993	FPGT-TNNI3K	-1.08605	-0.119092	down	-1.16824	-0.224342	down	-1.13173	-0.178536	down
A_14_P115652	chr1:74818957-74819016	FPGT-TNNI3K	1.01552	0.0222192	up	1.09767	0.13445	up	1.06274	0.087791	up
A_18_P17645345	chr1:74842887-74842946	FPGT-TNNI3K	-1.06195	-0.0867115	down	-1.18584	-0.245905	down	-1.00669	-0.00961261	down
A_16_P00096921	chr1:74898222-74898281	FPGT-TNNI3K	-1.08567	-0.118588	down	-1.15322	-0.20567	down	-1.02091	-0.0298573	down
A_14_P121261	chr1:74954860-74954919	FPGT-TNNI3K	-1.03499	-0.0496121	down	1.02414	0.0344151	up	1.09085	0.125456	up
A_14_P116570	chr1:75009766-75009825	FPGT-TNNI3K	-1.05144	-0.072367	down	-1.01042	-0.014955	down	-1.02901	-0.0412577	down
A_16_P15172957	chr1:75060402-75060461	ERICH3	-1.03787	-0.0536245	down	1.01895	0.0270897	up	-1.03635	-0.0515122	down
A_16_P00097298	chr1:75122210-75122269	ERICH3	-1.03293	-0.0467433	down	-1.19805	-0.26069	down	1.07015	0.097814	up
A_14_P201726	chr1:75155091-75155150	OTTHUMT00000026579	-1.50071	-0.585641	down	-1.10917	-0.149486	down	-1.55525	-0.637145	down
A_14_P100569	chr1:75172781-75172840	CRYZ	-1.07331	-0.102061	down	-1.00949	-0.0136223	down	-1.05353	-0.0752318	down
A_14_P110762	chr1:75230889-75230948	TYW3	1.00064	0.000926367	up	1.0347	0.0492061	up	1.03568	0.0505832	up
A_14_P135021	chr1:75438153-75438212	chr1:75438153-75438212	-1.01155	-0.0165678	down	1.01949	0.0278526	up	-1.03603	-0.0510612	down
A_14_P138907	chr1:75617998-75618057	LHX8	1.01696	0.0242657	up	1.00622	0.00894214	up	1.04271	0.0603438	up
A_14_P115001	chr1:75672164-75672223	SLC44A5	1.12495	0.169857	up	1.20203	0.265477	up	1.1416	0.191052	up
A_16_P15174470	chr1:75722076-75722135	SLC44A5	1.06339	0.0886676	up	1.00108	0.00155371	up	1.07561	0.10516	up
A_14_P119287	chr1:75778632-75778691	SLC44A5	-1.24004	-0.310382	down	-1.18952	-0.250374	down	-1.18183	-0.241028	down
A_16_P35183063	chr1:75813136-75813195	SLC44A5	-1.01711	-0.0244752	down	-1.10334	-0.141876	down	1.00629	0.00904768	up
A_14_P109917	chr1:75860937-75860996	SLC44A5	-1.01496	-0.0214263	down	-1.0186	-0.026585	down	-1.00428	-0.00615499	down
A_18_P10180697	chr1:75888856-75888915	SLC44A5	-1.21446	-0.280316	down	1.02376	0.0338732	up	-1.17883	-0.237359	down
A_14_P126898	chr1:75951859-75951918	SLC44A5	-1.11617	-0.158553	down	-1.17487	-0.232503	down	-1.01911	-0.0273102	down
A_14_P113699	chr1:76007102-76007161	SLC44A5	-1.03021	-0.0429447	down	1.034	0.04823	up	1.0364	0.0515742	up
A_14_P131256	chr1:76076715-76076774	SLC44A5	-1.04843	-0.0682275	down	-1.02098	-0.029948	down	-1.13084	-0.17739	down
A_16_P15175315	chr1:76133768-76133827	chr1:76133768-76133827	-1.11732	-0.160039	down	-1.22873	-0.297164	down	1.06915	0.0964622	up
A_14_P202414	chr1:76198509-76198568	ACADM	-1.11435	-0.156197	down	1.38757	0.472556	up	1.01588	0.0227359	up
A_14_P114991	chr1:76205637-76205696	ACADM	-1.10241	-0.140663	down	1.14495	0.195287	up	-1.15611	-0.209282	down
A_14_P113280	chr1:76226967-76227026	ACADM	1.2312	0.300059	up	1.05462	0.0767221	up	1.25699	0.329976	up
A_14_P128168	chr1:76260523-76260582	RABGGTB	-1.30229	-0.381047	down	1.11054	0.151267	up	-1.32569	-0.406742	down
A_14_P139192	chr1:76333172-76333231	MSH4	-1.00945	-0.013571	down	-1.05842	-0.0819092	down	1.04076	0.0576361	up
A_14_P101848	chr1:76384443-76384502	chr1:76384443-76384502	1.06504	0.0909126	up	1.01505	0.0215559	up	1.13168	0.178462	up
A_14_P100557	chr1:76393050-76393109	ASB17	-1.08491	-0.117581	down	-1.08324	-0.115357	down	-1.07032	-0.0980473	down
A_14_P131390	chr1:76489768-76489827	chr1:76489768-76489827	1.07409	0.103119	up	-1.09069	-0.125235	down	1.12459	0.169397	up
A_14_P106892	chr1:76543564-76543623	ST6GALNAC3	-1.01447	-0.0207327	down	-1.04335	-0.0612217	down	-1.05529	-0.0776371	down
A_16_P35184729	chr1:76607428-76607487	ST6GALNAC3	-1.0762	-0.105946	down	-1.13947	-0.188363	down	-1.00831	-0.0119457	down
A_18_P17651896	chr1:76671617-76671675	ST6GALNAC3	1.05657	0.0793889	up	1.16178	0.216332	up	1.04534	0.0639775	up
A_16_P15176518	chr1:76703513-76703572	ST6GALNAC3	1.04828	0.0680274	up	-1.06385	-0.0892901	down	1.1769	0.234989	up
A_14_P101005	chr1:76779517-76779569	ST6GALNAC3	1.23077	0.299556	up	1.03498	0.0495996	up	1.21957	0.286371	up
A_16_P15176826	chr1:76813810-76813869	ST6GALNAC3	1.09319	0.12855	up	1.02528	0.036024	up	1.05727	0.0803458	up
A_14_P134376	chr1:76877873-76877932	ST6GALNAC3	1.07613	0.10585	up	-1.03786	-0.0536091	down	1.13782	0.186275	up
A_16_P35185604	chr1:76933942-76934001	ST6GALNAC3	1.13639	0.184456	up	1.35301	0.43617	up	1.12104	0.164837	up
A_14_P104854	chr1:76999406-76999465	ST6GALNAC3	1.04418	0.0623749	up	1.13157	0.17833	up	-1.12139	-0.165286	down
A_16_P15177422	chr1:77043603-77043662	ST6GALNAC3	1.01455	0.0208455	up	-1.07309	-0.101768	down	1.01961	0.0280242	up
A_14_P122321	chr1:77094960-77095019	ST6GALNAC3	1.04296	0.0606827	up	1.04916	0.0692338	up	1.06741	0.094121	up
A_14_P201323	chr1:77099860-77099919	ENST00000328299	-1.03262	-0.0463069	down	1.08112	0.11253	up	-1.13089	-0.177456	down
A_16_P15177779	chr1:77177348-77177407	chr1:77177348-77177407	1.11258	0.153909	up	-1.06997	-0.0975759	down	1.14065	0.189859	up
A_14_P133196	chr1:77296310-77296369	chr1:77296310-77296369	-1.05552	-0.0779567	down	1.23076	0.299553	up	-1.10056	-0.13824	down
A_14_P112280	chr1:77333133-77333185	ENST00000477717	1.29647	0.374591	up	1.08097	0.112327	up	1.31491	0.394966	up
A_14_P126801	chr1:77398143-77398202	ST6GALNAC5	1.16667	0.222394	up	1.11463	0.156566	up	1.19772	0.26029	up
A_14_P114331	chr1:77463186-77463245	ST6GALNAC5	1.01955	0.0279332	up	-1.00994	-0.0142646	down	1.06271	0.087754	up
A_14_P116115	chr1:77487296-77487355	ST6GALNAC5	-1.21725	-0.283622	down	-1.12391	-0.168531	down	-1.30252	-0.381304	down
A_14_P126344	chr1:77530497-77530556	ENST00000477717	-1.02043	-0.0291767	down	-1.03493	-0.0495347	down	1.00323	0.00465651	up
A_14_P111495	chr1:77587977-77588033	PIGK	1.0532	0.0747793	up	1.21328	0.278918	up	-1.00036	-0.000518261	down
A_14_P105625	chr1:77619328-77619387	PIGK	1.02558	0.0364377	up	1.11612	0.158494	up	-1.06283	-0.0879175	down
A_14_P114677	chr1:77647026-77647085	PIGK	-1.09257	-0.12773	down	-1.11002	-0.150589	down	1.04495	0.0634334	up
A_14_P114777	chr1:77672306-77672365	PIGK	-1.09781	-0.134631	down	1.0455	0.0641932	up	1.04819	0.0679008	up
A_14_P102562	chr1:77747237-77747296	chr1:77747237-77747296	-1.13698	-0.185207	down	1.11422	0.156037	up	-1.16122	-0.215643	down
A_14_P102411	chr1:77806171-77806228	AK5	1.04047	0.0572382	up	-1.00183	-0.00264017	down	1.07531	0.104752	up
A_14_P118624	chr1:77883347-77883406	AK5	1.05752	0.0806861	up	1.03082	0.043787	up	-1.00847	-0.0121673	down
A_14_P128827	chr1:77949002-77949054	AK5	1.19329	0.254947	up	1.13865	0.187323	up	1.23978	0.310084	up
A_16_P15179624	chr1:78002243-78002302	AK5	1.07493	0.104246	up	-1.0515	-0.0724544	down	-1.07113	-0.09913	down
A_14_P116648	chr1:78030135-78030194	NM_015534	-1.20326	-0.26695	down	-1.32387	-0.404761	down	-1.14491	-0.195229	down
A_14_P109546	chr1:78046641-78046700	NM_015534	-1.01126	-0.0161505	down	-1.22707	-0.29522	down	-1.06913	-0.0964369	down
A_14_P106772	chr1:78047532-78047591	NM_015534	-1.04868	-0.0685789	down	-1.30305	-0.38189	down	-1.01797	-0.0256885	down
A_14_P133995	chr1:78069124-78069183	NM_015534	1.01391	0.0199246	up	1.00352	0.00507026	up	-1.01877	-0.0268309	down
A_14_P125607	chr1:78098906-78098965	NM_015534	-1.01856	-0.0265277	down	1.12951	0.175702	up	-1.04834	-0.0681082	down
A_14_P101876	chr1:78131099-78131158	NM_015534	1.15235	0.204579	up	1.05982	0.0838162	up	1.18509	0.244996	up
A_14_P124008	chr1:78161590-78161649	chr1:78161590-78161649	1.06877	0.0959487	up	1.06255	0.0875284	up	1.02617	0.0372718	up
A_14_P133551	chr1:78183673-78183732	USP33	-1.0214	-0.030543	down	1.09539	0.131442	up	-1.09509	-0.131054	down
A_14_P137306	chr1:78208270-78208329	USP33	1.04047	0.0572388	up	1.18866	0.249333	up	-1.09279	-0.12802	down
A_14_P134478	chr1:78233954-78234013	chr1:78233954-78234013	1.40244	0.487942	up	-1.14817	-0.199334	down	1.49572	0.580841	up
A_18_P10185446	chr1:78286364-78286423	FAM73A	-1.05075	-0.0714248	down	-1.09301	-0.128302	down	-1.12967	-0.175907	down
A_14_P108921	chr1:78355686-78355745	NEXN	-1.24136	-0.311918	down	-1.19798	-0.260601	down	-1.17061	-0.227264	down
A_14_P118236	chr1:78392220-78392279	NEXN	-1.03905	-0.0552717	down	1.09209	0.127091	up	-1.04479	-0.0632134	down
A_14_P124618	chr1:78401620-78401679	NEXN	1.01104	0.0158362	up	1.28415	0.360819	up	-1.16273	-0.217519	down
A_14_P108550	chr1:78414060-78414119	FUBP1	-1.14527	-0.195686	down	-1.16728	-0.22315	down	-1.24926	-0.321076	down
A_14_P116658	chr1:78437299-78437358	FUBP1	-1.13038	-0.176805	down	-1.00507	-0.00729414	down	-1.37645	-0.460948	down
A_14_P103818	chr1:78470596-78470646	ENST00000487931	1.27722	0.353009	up	1.26812	0.342688	up	1.29414	0.371994	up
A_14_P115519	chr1:78473597-78473656	DNAJB4	1.4442	0.530271	up	-1.0997	-0.137107	down	1.3808	0.465504	up
A_14_P104030	chr1:78516128-78516187	GIPC2	1.11875	0.161885	up	1.1165	0.158989	up	1.03815	0.0540188	up
A_14_P124611	chr1:78560650-78560709	GIPC2	1.09869	0.135786	up	1.09173	0.126618	up	1.05163	0.0726217	up
A_14_P103621	chr1:78601433-78601492	GIPC2	1.00646	0.00928934	up	-1.09399	-0.129597	down	-1.00164	-0.00236232	down
A_16_P15181266	chr1:78688407-78688466	chr1:78688407-78688466	-1.08037	-0.111527	down	-1.0335	-0.0475391	down	-1.09724	-0.133881	down
A_14_P133972	chr1:78756739-78756798	MGC27382	1.14113	0.190459	up	1.01147	0.0164471	up	1.21514	0.28112	up
A_16_P35190145	chr1:78789110-78789169	MGC27382	-1.031	-0.0440454	down	-1.15834	-0.212059	down	1.01754	0.025088	up
A_18_P10185462	chr1:78852376-78852435	ENST00000370758	-1.13403	-0.18146	down	1.20143	0.264747	up	-1.02006	-0.0286566	down
A_16_P15181715	chr1:78894164-78894223	ENST00000370758	1.09897	0.136149	up	1.0343	0.0486496	up	1.2761	0.351747	up
A_14_P126190	chr1:78940459-78940518	ENST00000370758	-1.03133	-0.0445013	down	1.16821	0.224296	up	-1.00435	-0.00626484	down
A_14_P122256	chr1:78967177-78967236	PTGFR	1.18009	0.238893	up	1.03223	0.0457598	up	1.29386	0.371686	up
A_14_P127167	chr1:78993228-78993287	PTGFR	1.10975	0.150239	up	1.19934	0.262245	up	1.21226	0.277701	up
A_14_P131748	chr1:79063521-79063580	chr1:79063521-79063580	-1.06451	-0.0901937	down	1.08125	0.112694	up	1.03117	0.0442754	up
A_14_P104289	chr1:79093047-79093106	IFI44L	-1.05245	-0.0737493	down	-1.09887	-0.136027	down	-1.0369	-0.0522722	down
A_14_P139629	chr1:79115994-79116053	IFI44	1.07151	0.0996477	up	1.05444	0.0764725	up	1.21114	0.27636	up
A_14_P115322	chr1:79187290-79187349	chr1:79187290-79187349	1.04284	0.0605192	up	-1.05117	-0.0719938	down	1.1254	0.170444	up
A_14_P124854	chr1:79334194-79334253	chr1:79334194-79334253	1.0361	0.0511691	up	1.29803	0.376328	up	1.05754	0.080715	up
A_14_P114349	chr1:79356819-79356878	ADGRL4	-1.12577	-0.170913	down	-1.06776	-0.0945841	down	-1.19591	-0.258109	down
A_14_P136846	chr1:79383315-79383374	ADGRL4	-1.00354	-0.00510284	down	-1.15638	-0.209615	down	1.02624	0.0373637	up
A_14_P125112	chr1:79438635-79438694	ADGRL4	1.11212	0.153312	up	1.08982	0.12409	up	-1.0035	-0.00503615	down
A_14_P110986	chr1:79476571-79476630	chr1:79476571-79476630	1.09172	0.126602	up	1.28158	0.357927	up	-1.08171	-0.113317	down
A_16_P15183221	chr1:79541360-79541419	chr1:79541360-79541419	-1.05717	-0.0802044	down	-1.42877	-0.514775	down	1.04922	0.0693186	up
A_14_P119326	chr1:79777884-79777943	chr1:79777884-79777943	-1.26166	-0.335327	down	1.02136	0.030487	up	-1.36445	-0.448316	down
A_16_P35193019	chr1:79964480-79964539	chr1:79964480-79964539	1.13963	0.18856	up	1.00395	0.00568558	up	1.14608	0.196705	up
A_16_P15184537	chr1:80057279-80057338	chr1:80057279-80057338	1.04217	0.0595924	up	1.16005	0.21419	up	-1.04573	-0.0645109	down
A_14_P111553	chr1:80289904-80289963	chr1:80289904-80289963	1.09729	0.133944	up	1.08429	0.116751	up	1.03741	0.0529828	up
A_14_P117576	chr1:80505598-80505657	chr1:80505598-80505657	-1.0351	-0.049773	down	-1.1133	-0.154848	down	-1.01279	-0.018337	down
A_16_P00104948	chr1:80656556-80656615	chr1:80656556-80656615	-1.08943	-0.123578	down	-1.10643	-0.145919	down	-1.21576	-0.281857	down
A_14_P114016	chr1:80817197-80817256	chr1:80817197-80817256	-1.21078	-0.275936	down	1.00185	0.00266692	up	-1.27155	-0.346588	down
A_16_P15186534	chr1:80928119-80928178	chr1:80928119-80928178	-1.02226	-0.0317643	down	-1.24786	-0.319454	down	-1.05303	-0.0745467	down
A_14_P128142	chr1:80961359-80961418	chr1:80961359-80961418	-1.09809	-0.134997	down	1.21043	0.275518	up	-1.28247	-0.358922	down
A_14_P115465	chr1:81109404-81109463	LOC101927412	1.30867	0.3881	up	1.14789	0.198987	up	1.42494	0.510897	up
A_14_P108179	chr1:81352882-81352941	chr1:81352882-81352941	1.14228	0.191915	up	1.06719	0.0938137	up	1.14452	0.194749	up
A_14_P100418	chr1:81471987-81472046	chr1:81471987-81472046	1.02355	0.0335878	up	1.07205	0.100369	up	-1.032	-0.045438	down
A_14_P118927	chr1:81589189-81589248	chr1:81589189-81589248	1.02619	0.0373006	up	-1.1371	-0.18536	down	-1.13205	-0.178944	down
A_16_P35197083	chr1:81696782-81696841	chr1:81696782-81696841	1.10351	0.142094	up	-1.02486	-0.0354315	down	-1.07539	-0.104863	down
A_14_P133741	chr1:81765037-81765096	chr1:81765037-81765096	-1.10218	-0.140355	down	-1.30546	-0.384561	down	-1.05909	-0.0828276	down
A_16_P15188779	chr1:81828149-81828208	ENST00000473719	1.36073	0.444383	up	1.20565	0.26981	up	1.18648	0.24669	up
A_16_P15188992	chr1:81902620-81902679	ENST00000473719	-1.03215	-0.0456567	down	-1.15105	-0.202949	down	-1.03397	-0.0481978	down
A_16_P35197824	chr1:81951282-81951341	ENST00000473719	-1.01039	-0.0149089	down	1.02303	0.0328464	up	-1.013	-0.018638	down
A_14_P123894	chr1:82012176-82012235	LOC101927434	-1.00686	-0.00985595	down	-1.22837	-0.296741	down	1.04859	0.0684523	up
A_16_P00107122	chr1:82071129-82071188	ENST00000473719	1.13463	0.182222	up	1.42202	0.507945	up	1.10788	0.1478	up
A_16_P35198280	chr1:82117214-82117273	ENST00000473719	1.06395	0.0894256	up	-1.12585	-0.171016	down	1.0018	0.00259484	up
A_14_P105092	chr1:82167724-82167783	ADGRL2	1.13961	0.188544	up	1.10957	0.150002	up	1.05469	0.0768222	up
A_16_P15189905	chr1:82221874-82221933	ADGRL2	-1.07507	-0.104433	down	-1.14538	-0.195829	down	-1.05294	-0.0744226	down
A_14_P126305	chr1:82266094-82266145	ADGRL2	-1.03908	-0.0552998	down	-1.15808	-0.211737	down	1.01931	0.0275915	up
A_14_P117598	chr1:82302640-82302699	ADGRL2	1.06043	0.0846461	up	1.12485	0.169735	up	-1.03133	-0.0445049	down
A_14_P122783	chr1:82372867-82372926	ADGRL2	1.26723	0.341679	up	-1.05247	-0.0737727	down	1.32401	0.40491	up
A_14_P127916	chr1:82409276-82409335	ADGRL2	1.19555	0.257669	up	-1.10169	-0.139715	down	1.27027	0.345131	up
A_14_P104433	chr1:82430740-82430799	ADGRL2	1.1189	0.162086	up	-1.05271	-0.0741134	down	1.09231	0.127388	up
A_14_P123010	chr1:82455341-82455389	ADGRL2	1.20446	0.268383	up	-1.10612	-0.145504	down	1.28261	0.359088	up
A_14_P129147	chr1:82592803-82592862	chr1:82592803-82592862	1.08138	0.112869	up	-1.03462	-0.049099	down	1.1463	0.196979	up
A_14_P132852	chr1:82732504-82732563	chr1:82732504-82732563	1.20458	0.268525	up	1.01942	0.0277437	up	1.22142	0.288564	up
A_14_P130421	chr1:82911865-82911924	chr1:82911865-82911924	-1.04311	-0.060889	down	1.08756	0.121102	up	1.06995	0.0975482	up
A_14_P139873	chr1:83168548-83168607	chr1:83168548-83168607	1.01673	0.0239372	up	1.05517	0.0774686	up	-1.00229	-0.00330382	down
A_14_P101075	chr1:83288652-83288711	chr1:83288652-83288711	-1.02196	-0.0313403	down	-1.08697	-0.120317	down	-1.03378	-0.0479238	down
A_16_P15193097	chr1:83388158-83388217	ENST00000452901	1.14449	0.1947	up	1.3128	0.392647	up	1.04513	0.0636805	up
A_14_P114861	chr1:83494046-83494105	ENST00000452901	1.03444	0.048849	up	-1.0509	-0.0716316	down	1.1319	0.178746	up
A_16_P15193656	chr1:83597129-83597188	ENST00000452901	1.00229	0.00329363	up	1.10526	0.144386	up	-1.05877	-0.0823827	down
A_14_P139024	chr1:83965176-83965235	chr1:83965176-83965235	1.08019	0.111289	up	1.07095	0.0988911	up	1.16385	0.218905	up
A_16_P00109951	chr1:84080513-84080572	LOC101927587	-1.32303	-0.403849	down	-1.13377	-0.181124	down	-1.21132	-0.276582	down
A_16_P15195108	chr1:84204375-84204434	LOC101927587	-1.09592	-0.132142	down	-1.05341	-0.0750641	down	-1.04391	-0.0619947	down
A_16_P15195298	chr1:84264954-84265013	LOC101927587	-1.00195	-0.00280375	down	1.02665	0.0379392	up	1.02312	0.0329716	up
A_14_P200782	chr1:84334389-84334448	MIR548AP	-1.19418	-0.256016	down	-1.0279	-0.039699	down	-1.15069	-0.202499	down
A_14_P134593	chr1:84348322-84348381	MIR548AP	-1.16005	-0.214188	down	-1.2196	-0.286407	down	-1.13397	-0.181381	down
A_14_P115153	chr1:84372129-84372188	MIR548AP	-1.04952	-0.0697238	down	1.01966	0.0280915	up	1.07173	0.0999355	up
A_14_P132722	chr1:84417614-84417673	TTLL7	1.31271	0.392543	up	1.29017	0.36756	up	1.35422	0.437458	up
A_14_P125989	chr1:84459833-84459892	TTLL7	1.24142	0.311993	up	1.12	0.163497	up	1.27834	0.354271	up
A_14_P112929	chr1:84512203-84512262	chr1:84512203-84512262	1.09794	0.134794	up	1.01384	0.019836	up	1.14101	0.19031	up
A_14_P110579	chr1:84554019-84554078	PRKACB	-1.01902	-0.0271812	down	-1.11979	-0.163231	down	-1.05472	-0.0768551	down
A_14_P102471	chr1:84610179-84610234	PRKACB	1.05139	0.0723036	up	1.04751	0.0669633	up	-1.03739	-0.0529596	down
A_14_P134402	chr1:84647901-84647960	PRKACB	1.02968	0.0421923	up	1.02131	0.0304157	up	-1.0012	-0.00173227	down
A_14_P104414	chr1:84679890-84679948	PRKACB	1.064	0.0895016	up	-1.0497	-0.0699795	down	1.10211	0.140267	up
A_14_P110390	chr1:84702460-84702519	PRKACB	-1.09896	-0.136138	down	-1.14949	-0.200999	down	-1.00599	-0.00860935	down
A_16_P15196442	chr1:84767606-84767665	SAMD13	1.04283	0.0604971	up	1.21711	0.28346	up	1.12097	0.164743	up
A_14_P109681	chr1:84809792-84809851	SAMD13	1.01412	0.0202335	up	-1.08995	-0.124259	down	1.0682	0.0951759	up
A_14_P114094	chr1:84864240-84864299	DNASE2B	-1.00685	-0.00985447	down	-1.10531	-0.144447	down	1.1157	0.157952	up
A_14_P106410	chr1:84955332-84955391	RPF1	1.01927	0.0275345	up	1.00067	0.000966709	up	-1.01488	-0.021313	down
A_14_P133342	chr1:84963217-84963276	RPF1	-1.27261	-0.347796	down	-1.16039	-0.214613	down	-1.23652	-0.306284	down
A_14_P130229	chr1:84970820-84970879	GNG5	-1.15391	-0.206531	down	-1.01983	-0.0283302	down	-1.11122	-0.152142	down
A_14_P113847	chr1:84972677-84972736	ENST00000370638	-1.16663	-0.222342	down	1.0814	0.112904	up	-1.15698	-0.210369	down
A_14_P133682	chr1:84988114-84988173	ENST00000370638	1.29096	0.368447	up	1.1004	0.138024	up	1.28151	0.357843	up
A_14_P107414	chr1:85032080-85032139	CTBS	-1.0066	-0.00948608	down	1.00653	0.0093957	up	1.03644	0.0516359	up
A_14_P106836	chr1:85097299-85097344	LINC01555	1.06498	0.0908238	up	1.12748	0.173105	up	1.19615	0.258393	up
A_14_P124124	chr1:85111153-85111212	SSX2IP	1.01077	0.0154526	up	1.00873	0.0125408	up	1.00371	0.00533683	up
A_14_P122284	chr1:85154130-85154189	SSX2IP	1.01745	0.0249582	up	1.08336	0.115517	up	-1.02858	-0.0406577	down
A_14_P107557	chr1:85255353-85255412	chr1:85255353-85255412	-1.24507	-0.316233	down	-1.06824	-0.0952371	down	-1.16656	-0.222264	down
A_14_P121455	chr1:85279518-85279572	LPAR3	1.10754	0.147363	up	1.24174	0.31236	up	1.06655	0.0929484	up
A_14_P125356	chr1:85307970-85308029	LPAR3	1.02907	0.0413438	up	1.07611	0.10583	up	1.01119	0.0160542	up
A_14_P101685	chr1:85331777-85331836	LPAR3	-1.06396	-0.089444	down	-1.00757	-0.010879	down	1.03246	0.04609	up
A_14_P115155	chr1:85407264-85407323	MCOLN2	-1.07189	-0.10015	down	1.09596	0.132194	up	-1.04193	-0.059256	down
A_14_P117719	chr1:85484587-85484646	MCOLN3	1.11285	0.154253	up	1.19015	0.251144	up	-1.07669	-0.106605	down
A_14_P116267	chr1:85484698-85484757	MCOLN3	-1.10319	-0.141683	down	1.10021	0.137782	up	-1.12844	-0.17433	down
A_14_P118562	chr1:85510794-85510853	MCOLN3	-1.04757	-0.0670513	down	-1.19326	-0.254903	down	-1.02063	-0.0294591	down
A_14_P113379	chr1:85570192-85570251	WDR63	1.08188	0.113536	up	1.04077	0.0576461	up	1.04317	0.0609799	up
A_14_P106594	chr1:85598563-85598622	WDR63	1.10974	0.150219	up	-1.02318	-0.0330568	down	1.2014	0.264715	up
A_14_P138499	chr1:85640378-85640437	SYDE2	-1.03762	-0.053284	down	-1.27756	-0.353388	down	-1.07721	-0.107303	down
A_14_P116620	chr1:85723006-85723065	C1ORF52	-1.05137	-0.0722655	down	1.07064	0.0984718	up	1.00114	0.0016424	up
A_14_P127643	chr1:85723097-85723154	C1ORF52	1.15787	0.211478	up	1.15272	0.205042	up	1.18901	0.249764	up
A_14_P130060	chr1:85733448-85733507	BCL10	1.21601	0.282156	up	1.18981	0.250729	up	1.16616	0.221763	up
A_14_P135081	chr1:85736426-85736485	BCL10	1.13442	0.18196	up	1.10253	0.140821	up	1.09236	0.127451	up
A_14_P118478	chr1:85738640-85738699	BCL10	-1.10775	-0.14763	down	-1.1581	-0.211764	down	-1.18955	-0.250415	down
A_14_P100496	chr1:85786314-85786373	DDAH1	-1.24183	-0.312467	down	1.00153	0.00220221	up	-1.49322	-0.578428	down
A_14_P133796	chr1:85817170-85817229	DDAH1	1.02163	0.0308744	up	1.10936	0.14973	up	1.02876	0.0409111	up
A_14_P106990	chr1:85844667-85844726	DDAH1	1.11144	0.152428	up	-1.07523	-0.104645	down	1.12365	0.168194	up
A_14_P120899	chr1:85890856-85890915	DDAH1	-1.05825	-0.0816822	down	-1.02762	-0.0393114	down	-1.17501	-0.232671	down
A_14_P102061	chr1:85920068-85920127	DDAH1	1.15446	0.207217	up	-1.12164	-0.165603	down	1.19214	0.253552	up
A_14_P130155	chr1:85986731-85986790	DDAH1	1.10376	0.142421	up	1.42456	0.510514	up	1.12323	0.167655	up
A_14_P104240	chr1:86049042-86049101	CYR61	-1.06615	-0.0924149	down	1.09046	0.12494	up	-1.07344	-0.102245	down
A_14_P103110	chr1:86123432-86123491	ZNHIT6	1.27054	0.345444	up	1.12567	0.170788	up	-1.09425	-0.129945	down
A_14_P120126	chr1:86142949-86143006	ZNHIT6	1.12809	0.173883	up	1.10491	0.143923	up	1.01931	0.0275869	up
A_14_P107300	chr1:86173367-86173426	ZNHIT6	-1.07669	-0.106603	down	-1.06647	-0.0928407	down	-1.1317	-0.178489	down
A_14_P130793	chr1:86195027-86195086	COL24A1	1.07263	0.101151	up	1.02174	0.0310259	up	1.09178	0.126687	up
A_16_P35208926	chr1:86246693-86246752	COL24A1	-1.10682	-0.14642	down	-1.10674	-0.146313	down	-1.08714	-0.120534	down
A_14_P132110	chr1:86315052-86315111	COL24A1	1.03412	0.0483984	up	-1.07682	-0.106777	down	1.09132	0.126068	up
A_16_P35209195	chr1:86369841-86369900	COL24A1	-1.07437	-0.103492	down	-1.07767	-0.107917	down	-1.06553	-0.0915698	down
A_14_P103192	chr1:86426927-86426986	COL24A1	-1.15576	-0.208842	down	-1.02119	-0.0302506	down	-1.20457	-0.268517	down
A_16_P00113405	chr1:86480595-86480654	COL24A1	-1.0118	-0.0169224	down	-1.17705	-0.235181	down	1.06804	0.0949619	up
A_14_P125027	chr1:86524822-86524881	COL24A1	-1.01656	-0.023692	down	1.0288	0.0409665	up	-1.01074	-0.0154083	down
A_14_P111599	chr1:86591431-86591490	COL24A1	-1.14502	-0.195368	down	-1.03175	-0.0450927	down	-1.07184	-0.100093	down
A_14_P100765	chr1:86622160-86622213	ENST00000370571	-1.04758	-0.0670623	down	1.14188	0.191411	up	-1.012	-0.0172038	down
A_14_P103072	chr1:86658367-86658426	chr1:86658367-86658426	1.16617	0.221778	up	-1.00206	-0.00297358	down	1.27517	0.350684	up
A_16_P35210134	chr1:86792408-86792467	chr1:86792408-86792467	-1.05565	-0.0781355	down	1.10622	0.145633	up	-1.04037	-0.0570902	down
A_14_P109287	chr1:86846225-86846284	ODF2L	1.08295	0.114972	up	1.01433	0.0205306	up	1.08136	0.112847	up
A_14_P131507	chr1:86913339-86913397	CLCA2	-1.03913	-0.0553793	down	1.05341	0.0750708	up	-1.10157	-0.139561	down
A_14_P105380	chr1:86922117-86922170	CLCA2	1.29601	0.374076	up	1.1847	0.244521	up	1.38207	0.466828	up
A_14_P137798	chr1:86965483-86965542	CLCA1	-1.04996	-0.0703288	down	-1.02834	-0.0403175	down	1.05768	0.0809081	up
A_14_P104182	chr1:87025995-87026053	CLCA4	-1.02915	-0.0414496	down	-1.22239	-0.289705	down	1.0145	0.0207638	up
A_14_P139608	chr1:87101632-87101691	CLCA3P	1.05154	0.0724985	up	1.01671	0.0239142	up	-1.08807	-0.121766	down
A_14_P118445	chr1:87172217-87172276	SH3GLB1	1.19757	0.260108	up	1.14628	0.196955	up	1.09687	0.133397	up
A_14_P130438	chr1:87195736-87195795	SH3GLB1	1.23033	0.299044	up	1.03895	0.0551273	up	1.34065	0.422932	up
A_14_P138045	chr1:87245355-87245414	chr1:87245355-87245414	1.07438	0.103508	up	-1.04735	-0.0667459	down	1.14592	0.196513	up
A_14_P101193	chr1:87329131-87329190	SEP15	1.03336	0.0473362	up	-1.16831	-0.224419	down	1.04293	0.0606444	up
A_14_P135316	chr1:87350937-87350996	SEP15	1.16629	0.221923	up	1.3047	0.383723	up	1.02034	0.0290546	up
A_14_P132338	chr1:87382584-87382643	HS2ST1	1.00332	0.00478548	up	1.19155	0.252838	up	-1.0226	-0.0322401	down
A_14_P107056	chr1:87422040-87422099	HS2ST1	1.02318	0.033061	up	1.02501	0.0356347	up	-1.02053	-0.0293244	down
A_14_P104786	chr1:87464692-87464751	HS2ST1	1.08311	0.11518	up	1.05541	0.0778033	up	1.07591	0.105557	up
A_14_P108887	chr1:87501179-87501238	HS2ST1	1.05992	0.08396	up	1.03483	0.049399	up	-1.04649	-0.065554	down
A_14_P127732	chr1:87540608-87540667	HS2ST1	-1.10136	-0.139283	down	1.07614	0.105869	up	-1.18301	-0.242468	down
A_14_P110977	chr1:87573013-87573072	HS2ST1	1.08683	0.120126	up	1.07293	0.101562	up	1.10134	0.139262	up
A_14_P131718	chr1:87599352-87599410	LINC01140	1.12242	0.166613	up	1.0522	0.073414	up	1.0214	0.030541	up
A_14_P104832	chr1:87634241-87634300	LINC01140	-1.015	-0.021478	down	-1.04864	-0.068526	down	1.06204	0.0868375	up
A_14_P126701	chr1:87674452-87674511	chr1:87674452-87674511	-1.16898	-0.225245	down	1.02194	0.0313146	up	-1.02358	-0.0336252	down
A_14_P202373	chr1:87797897-87797955	LMO4	1.02072	0.0295803	up	1.09515	0.131128	up	1.11174	0.152825	up
A_14_P103322	chr1:87805272-87805324	LMO4	1.08198	0.113676	up	1.02439	0.0347679	up	1.09335	0.128753	up
A_14_P202205	chr1:87810918-87810977	LMO4	1.07817	0.108591	up	1.01564	0.022392	up	1.06866	0.0958089	up
A_16_P15203883	chr1:87873004-87873063	chr1:87873004-87873063	-1.18007	-0.238871	down	-1.01858	-0.0265561	down	-1.12828	-0.174123	down
A_14_P126817	chr1:87942761-87942820	chr1:87942761-87942820	NaN	NaN	NaN	NaN	NaN	NaN	NaN	NaN	NaN
A_14_P108919	chr1:88079298-88079357	chr1:88079298-88079357	1.25498	0.327668	up	1.0104	0.0149314	up	1.37098	0.455212	up
A_16_P00116019	chr1:88265548-88265607	chr1:88265548-88265607	-1.12577	-0.170911	down	1.05302	0.0745386	up	-1.24827	-0.319927	down
A_14_P108718	chr1:88415379-88415438	chr1:88415379-88415438	1.27816	0.354067	up	1.17199	0.228962	up	1.267	0.341415	up
A_16_P15205587	chr1:88531630-88531689	chr1:88531630-88531689	-1.06841	-0.0954646	down	-1.20015	-0.263213	down	1.00275	0.00396298	up
A_16_P15206013	chr1:88673048-88673107	chr1:88673048-88673107	-1.11168	-0.152745	down	-1.28898	-0.366227	down	-1.11052	-0.151241	down
A_14_P139507	chr1:88767982-88768041	chr1:88767982-88768041	1.04635	0.0653642	up	1.05601	0.0786191	up	1.03624	0.0513632	up
A_14_P123489	chr1:88952233-88952292	chr1:88952233-88952292	1.18262	0.241983	up	-1.02415	-0.034423	down	1.26252	0.336309	up
A_16_P15206940	chr1:89025511-89025570	PKN2-AS1	-1.25809	-0.331232	down	-1.44927	-0.535328	down	-1.25542	-0.328174	down
A_16_P15207028	chr1:89074748-89074807	PKN2-AS1	-1.12749	-0.173117	down	-1.00003	-4.36441e-05	down	-1.11055	-0.151274	down
A_14_P116394	chr1:89137658-89137717	PKN2-AS1	1.07652	0.106373	up	1.06683	0.0933265	up	1.05195	0.0730712	up
A_14_P120270	chr1:89177033-89177092	PKN2	1.05959	0.0835072	up	1.20446	0.268384	up	-1.20218	-0.265649	down
A_14_P100308	chr1:89206702-89206761	PKN2	1.13157	0.178326	up	-1.08998	-0.1243	down	1.20205	0.265499	up
A_14_P105176	chr1:89237396-89237455	PKN2	-1.05261	-0.0739645	down	-1.14107	-0.190389	down	-1.02874	-0.0408851	down
A_16_P35216562	chr1:89298982-89299041	PKN2	1.05146	0.0723878	up	-1.08272	-0.114664	down	1.00903	0.0129748	up
A_14_P131526	chr1:89333561-89333620	GTF2B	-1.01449	-0.0207575	down	-1.18399	-0.243662	down	-1.09039	-0.124845	down
A_14_P129220	chr1:89388431-89388490	chr1:89388431-89388490	-1.01721	-0.0246196	down	-1.19405	-0.255867	down	-1.08872	-0.122627	down
A_14_P130659	chr1:89456653-89456712	CCBL2	-1.07299	-0.101631	down	1.00497	0.00714629	up	-1.02062	-0.0294494	down
A_14_P123832	chr1:89486446-89486505	GBP3	1.09688	0.13341	up	-1.0626	-0.0876012	down	1.08121	0.112646	up
A_16_P15208022	chr1:89531764-89531823	chr1:89531764-89531823	-1.10841	-0.148497	down	1.07462	0.103823	up	-1.14985	-0.201452	down
A_14_P101655	chr1:89573737-89573796	GBP2	1.00068	0.000982826	up	-1.07889	-0.109551	down	-1.16023	-0.214406	down
A_14_P119573	chr1:89591763-89591822	GBP2	-1.08416	-0.116575	down	-1.18283	-0.242239	down	-1.0786	-0.109158	down
A_14_P115262	chr1:89657039-89657098	GBP4	1.04883	0.0687805	up	-1.03072	-0.0436566	down	1.00853	0.012247	up
A_14_P137819	chr1:89729598-89729657	GBP5	-1.05415	-0.0760767	down	-1.0043	-0.00619337	down	1.02014	0.0287681	up
A_14_P130916	chr1:89736367-89736426	GBP5	1.06048	0.0847134	up	1.10304	0.141486	up	1.05487	0.0770691	up
A_14_P119431	chr1:89797571-89797630	ENST00000428912	1.15241	0.204648	up	-1.00501	-0.00720683	down	1.10437	0.143226	up
A_18_P10219562	chr1:89853642-89853701	GBP6	-1.02218	-0.0316546	down	-1.00621	-0.00893563	down	1.11664	0.159159	up
A_16_P15208609	chr1:89891441-89891500	ENST00000394662	-1.01664	-0.0238099	down	1.00944	0.0135498	up	-1.02125	-0.0303323	down
A_16_P15208792	chr1:90000725-90000784	LRRC8B	1.27043	0.345317	up	1.19435	0.256226	up	1.28474	0.361478	up
A_14_P201100	chr1:90033591-90033650	LRRC8B	1.11215	0.153352	up	1.20451	0.268451	up	1.15903	0.212923	up
A_14_P124060	chr1:90033682-90033741	LRRC8B	-1.41346	-0.499233	down	1.07604	0.105726	up	-1.3987	-0.484089	down
A_14_P200026	chr1:90038999-90039058	LRRC8B	-1.02689	-0.0382788	down	-1.1515	-0.203511	down	1.01013	0.0145353	up
A_14_P135229	chr1:90060327-90060386	LRRC8B	-1.00828	-0.0118992	down	-1.03162	-0.0449172	down	1.05299	0.0744849	up
A_14_P121252	chr1:90133932-90133991	LRRC8C	-1.12032	-0.163912	down	-1.1042	-0.142998	down	-1.21871	-0.285357	down
A_14_P123145	chr1:90180558-90180617	LRRC8C	1.01701	0.024333	up	-1.04355	-0.0614996	down	-1.07858	-0.109129	down
A_14_P121320	chr1:90209527-90209586	ENST00000479252	1.13478	0.182416	up	1.15727	0.210729	up	1.07394	0.102918	up
A_14_P107497	chr1:90287630-90287674	LRRC8D	1.00263	0.00378239	up	1.34762	0.430413	up	-1.00857	-0.0123052	down
A_14_P123375	chr1:90339573-90339632	LRRC8D	-1.03051	-0.0433613	down	-1.08454	-0.117089	down	-1.08843	-0.122243	down
A_14_P119905	chr1:90384999-90385058	LRRC8D	1.26865	0.343292	up	1.05611	0.0787567	up	1.24345	0.314344	up
A_14_P121708	chr1:90461398-90461457	ZNF326	-1.02865	-0.0407565	down	1.05748	0.0806275	up	1.05986	0.0838778	up
A_14_P127728	chr1:90475809-90475868	ZNF326	1.19113	0.252329	up	-1.02721	-0.0387249	down	1.23047	0.299206	up
A_14_P201233	chr1:90513418-90513477	chr1:90513418-90513477	1.07778	0.108061	up	1.0766	0.106477	up	1.00083	0.00119183	up
A_16_P15210301	chr1:90570835-90570894	chr1:90570835-90570894	-1.1017	-0.139735	down	1.18461	0.244407	up	-1.29894	-0.377337	down
A_14_P129530	chr1:90706502-90706561	chr1:90706502-90706561	1.16655	0.22225	up	1.11697	0.159595	up	1.1462	0.196855	up
A_14_P104119	chr1:90826352-90826411	chr1:90826352-90826411	-1.07486	-0.104147	down	-1.00883	-0.0126761	down	-1.09668	-0.13314	down
A_14_P119097	chr1:91006221-91006280	chr1:91006221-91006280	-1.0352	-0.0499088	down	-1.01456	-0.020848	down	-1.08323	-0.115335	down
A_16_P15211593	chr1:91135439-91135498	chr1:91135439-91135498	-1.10962	-0.150063	down	-1.20928	-0.274147	down	-1.13179	-0.178607	down
A_14_P107591	chr1:91193502-91193561	chr1:91193502-91193561	-1.00687	-0.00987813	down	1.13553	0.183367	up	1.00288	0.00414686	up
A_16_P15212024	chr1:91297495-91297554	ENST00000435649	1.05221	0.0734189	up	1.02713	0.0386225	up	1.02297	0.0327701	up
A_16_P15212153	chr1:91356483-91356542	chr1:91356483-91356542	-1.07602	-0.105702	down	-1.08629	-0.119405	down	-1.27884	-0.354835	down
A_14_P134586	chr1:91404705-91404764	ZNF644	-1.01779	-0.0254385	down	1.03739	0.0529559	up	-1.08007	-0.111125	down
A_14_P117386	chr1:91447869-91447928	ZNF644	-1.04444	-0.062729	down	-1.12774	-0.173436	down	-1.1495	-0.201012	down
A_14_P125544	chr1:91483664-91483723	ZNF644	-1.02988	-0.0424699	down	-1.07604	-0.105732	down	1.0146	0.0209074	up
A_16_P00120622	chr1:91518824-91518883	chr1:91518824-91518883	1.027	0.0384307	up	-1.03808	-0.053924	down	-1.00076	-0.00110011	down
A_16_P00120695	chr1:91603849-91603908	chr1:91603849-91603908	-1.06702	-0.0935827	down	-1.16778	-0.223765	down	1.01362	0.0195223	up
A_14_P139303	chr1:91656401-91656460	chr1:91656401-91656460	-1.00513	-0.00738894	down	1.33127	0.412805	up	1.10972	0.150197	up
A_18_P17709782	chr1:91749124-91749183	HFM1	-1.09231	-0.127387	down	-1.03854	-0.0545633	down	-1.19208	-0.253483	down
A_16_P15212928	chr1:91783820-91783879	HFM1	1.00742	0.0106696	up	-1.03623	-0.0513407	down	-1.06586	-0.0920151	down
A_14_P133771	chr1:91841825-91841884	HFM1	1.01235	0.017711	up	-1.16635	-0.221995	down	-1.01999	-0.0285523	down
A_16_P15213171	chr1:91915424-91915483	chr1:91915424-91915483	1.02765	0.0393533	up	1.11111	0.152001	up	1.11317	0.154671	up
A_14_P123895	chr1:91968111-91968170	CDC7	1.00711	0.0102155	up	1.10582	0.14511	up	-1.03541	-0.0502016	down
A_14_P138846	chr1:91991378-91991437	chr1:91991378-91991437	1.32652	0.407641	up	-1.03082	-0.0437926	down	1.35107	0.434101	up
A_14_P136769	chr1:92047477-92047536	chr1:92047477-92047536	1.19615	0.258396	up	1.11935	0.162655	up	1.09516	0.131142	up
A_16_P35222869	chr1:92091957-92092016	chr1:92091957-92092016	-1.07823	-0.108664	down	-1.00764	-0.0109841	down	-1.13295	-0.18009	down
A_14_P108015	chr1:92148491-92148550	TGFBR3	-1.0373	-0.0528319	down	-1.01464	-0.0209637	down	1.05522	0.0775405	up
A_14_P106704	chr1:92185840-92185893	TGFBR3	1.14094	0.190219	up	1.05417	0.0761119	up	1.21721	0.283575	up
A_14_P137532	chr1:92193191-92193250	TGFBR3	1.17396	0.231387	up	1.00401	0.00577163	up	1.22034	0.287287	up
A_14_P101501	chr1:92241399-92241458	TGFBR3	-1.03057	-0.0434375	down	1.07616	0.105897	up	-1.19823	-0.260908	down
A_16_P00121610	chr1:92292559-92292618	TGFBR3	-1.00803	-0.0115377	down	-1.11026	-0.150898	down	1.0229	0.0326685	up
A_14_P133341	chr1:92327138-92327197	TGFBR3	1.24377	0.314723	up	1.39779	0.48315	up	1.24212	0.312807	up
A_14_P120902	chr1:92365223-92365277	TGFBR3	1.13049	0.176945	up	1.00939	0.0134799	up	1.16416	0.219285	up
A_14_P125497	chr1:92394748-92394807	chr1:92394748-92394807	1.02025	0.0289197	up	1.28692	0.363925	up	-1.06269	-0.0877214	down
A_14_P136000	chr1:92415008-92415063	BRDT	1.01954	0.0279126	up	-1.05099	-0.0717514	down	1.0438	0.0618396	up
A_14_P127813	chr1:92420533-92420592	BRDT	1.0197	0.0281388	up	1.07144	0.0995471	up	-1.1022	-0.14038	down
A_14_P119961	chr1:92446314-92446373	BRDT	1.15139	0.203378	up	1.0733	0.102049	up	1.13387	0.181258	up
A_14_P112417	chr1:92470104-92470160	BRDT	1.09684	0.133358	up	-1.07031	-0.0980339	down	-1.00125	-0.00179946	down
A_14_P112843	chr1:92521480-92521539	EPHX4	1.08857	0.122437	up	1.0146	0.0209073	up	1.04323	0.0610602	up
A_14_P104134	chr1:92568111-92568170	BTBD8	-1.06666	-0.0931004	down	-1.09937	-0.136671	down	1.01948	0.0278374	up
A_14_P120235	chr1:92595238-92595290	BTBD8	1.22614	0.294125	up	1.19127	0.252494	up	1.12105	0.164852	up
A_14_P136886	chr1:92636078-92636137	KIAA1107	-1.0201	-0.0287139	down	-1.09862	-0.13569	down	-1.06071	-0.0850294	down
A_16_P15215054	chr1:92668850-92668909	ENST00000411498	-1.07606	-0.105761	down	-1.22851	-0.296913	down	-1.13008	-0.176431	down
A_14_P126780	chr1:92730161-92730220	GLMN	-1.00151	-0.00218084	down	-1.09357	-0.129044	down	-1.00882	-0.0126735	down
A_14_P103515	chr1:92763032-92763090	GLMN	1.13031	0.176724	up	1.22744	0.29565	up	1.01529	0.0218904	up
A_14_P111864	chr1:92789083-92789142	RPAP2	1.03666	0.0519425	up	1.13289	0.180013	up	-1.03259	-0.0462737	down
A_14_P124276	chr1:92811395-92811454	RPAP2	1.00015	0.000221851	up	-1.03164	-0.0449339	down	1.04725	0.0666064	up
A_14_P131134	chr1:92834493-92834552	RPAP2	1.04366	0.0616499	up	1.0701	0.0977403	up	1.04881	0.068756	up
A_16_P15215474	chr1:92871336-92871395	chr1:92871336-92871395	-1.21443	-0.280284	down	-1.23717	-0.30704	down	-1.16209	-0.216721	down
A_14_P133372	chr1:92945585-92945641	GFI1	-1.11897	-0.162173	down	-1.09461	-0.130413	down	-1.09728	-0.133928	down
A_14_P139002	chr1:92975590-92975649	EVI5	1.05486	0.0770528	up	-1.06125	-0.0857696	down	-1.03547	-0.0502854	down
A_16_P15215841	chr1:93045751-93045810	EVI5	-1.05469	-0.076816	down	1.08436	0.116845	up	-1.03619	-0.051293	down
A_14_P129612	chr1:93089722-93089781	EVI5	-1.09598	-0.132219	down	-1.01841	-0.0263231	down	-1.14707	-0.197948	down
A_14_P103756	chr1:93160922-93160981	EVI5	1.07976	0.110705	up	1.12983	0.176104	up	1.1374	0.18574	up
A_14_P138005	chr1:93202030-93202086	EVI5	1.46433	0.550239	up	1.11604	0.158383	up	1.36966	0.453822	up
A_14_P118453	chr1:93257895-93257948	EVI5	1.02118	0.0302441	up	-1.04273	-0.0603659	down	-1.00009	-0.000123362	down
A_14_P125808	chr1:93300068-93300127	RPL5	1.00762	0.0109447	up	1.06444	0.0901004	up	-1.04158	-0.0587791	down
A_14_P135164	chr1:93301477-93301536	RPL5	-1.00284	-0.00408491	down	-1.01865	-0.0266528	down	1.0594	0.0832474	up
A_14_P119365	chr1:93304989-93305048	RPL5	-1.07933	-0.110136	down	1.02813	0.0400232	up	-1.04067	-0.0575172	down
A_16_P15216422	chr1:93350631-93350690	FAM69A	-1.03126	-0.04441	down	-1.04163	-0.0588468	down	-1.12028	-0.163864	down
A_14_P132148	chr1:93422858-93422917	FAM69A	-1.0834	-0.115568	down	-1.05505	-0.0773169	down	-1.00132	-0.00191007	down
A_18_P10232645	chr1:93465403-93465462	chr1:93465403-93465462	-1.12133	-0.16521	down	-1.29024	-0.367642	down	-1.26687	-0.341264	down
A_14_P103035	chr1:93545991-93546050	MTF2	1.04417	0.0623568	up	-1.00023	-0.00032542	down	1.08128	0.112746	up
A_14_P114153	chr1:93599711-93599770	MTF2	1.0404	0.0571406	up	-1.08941	-0.123546	down	1.04287	0.0605596	up
A_14_P118397	chr1:93617701-93617760	TMED5	1.03487	0.0494486	up	-1.15127	-0.20323	down	1.00907	0.0130237	up
A_14_P111179	chr1:93645077-93645136	TMED5	-1.03769	-0.0533723	down	-1.15105	-0.202947	down	-1.03857	-0.0546028	down
A_14_P111126	chr1:93688983-93689042	CCDC18	-1.15027	-0.201978	down	-1.01144	-0.0164046	down	-1.24496	-0.316098	down
A_16_P15217217	chr1:93736157-93736216	CCDC18	-1.07492	-0.104227	down	1.03048	0.0433113	up	-1.11287	-0.154287	down
A_14_P202490	chr1:93812344-93812403	DR1	-1.12485	-0.169737	down	1.09718	0.133797	up	-1.23852	-0.308622	down
A_14_P134518	chr1:93815118-93815177	DR1	1.11845	0.1615	up	1.27071	0.345636	up	1.13574	0.18363	up
A_14_P121843	chr1:93823131-93823190	DR1	-1.18772	-0.248198	down	-1.15878	-0.2126	down	-1.23001	-0.298664	down
A_14_P202085	chr1:93825215-93825274	DR1	1.12581	0.170958	up	1.25426	0.326832	up	1.11206	0.153232	up
A_16_P15217532	chr1:93919246-93919305	FNBP1L	1.08274	0.114681	up	-1.03872	-0.0548021	down	-1.0499	-0.0702499	down
A_14_P120288	chr1:93966723-93966782	FNBP1L	1.22996	0.298616	up	-1.02602	-0.0370571	down	1.36657	0.450564	up
A_14_P130025	chr1:93998556-93998615	FNBP1L	-1.07311	-0.101799	down	-1.02536	-0.0361285	down	1.09393	0.129527	up
A_16_P15217865	chr1:94056244-94056303	BCAR3	-1.08403	-0.116411	down	-1.24968	-0.321561	down	-1.05232	-0.0735694	down
A_14_P124978	chr1:94078361-94078420	BCAR3	1.03289	0.0466844	up	-1.07893	-0.109606	down	-1.01808	-0.0258539	down
A_14_P105332	chr1:94107847-94107897	BCAR3	-1.19098	-0.252144	down	-1.22489	-0.292651	down	-1.25623	-0.329106	down
A_14_P126219	chr1:94140463-94140514	BCAR3	1.13123	0.177886	up	-1.04627	-0.0652553	down	1.16587	0.221406	up
A_18_P10226476	chr1:94217172-94217231	BCAR3	1.12716	0.172696	up	-1.06741	-0.094114	down	1.07754	0.107738	up
A_18_P17717753	chr1:94276328-94276387	BCAR3	-1.00151	-0.00217317	down	1.137	0.185237	up	-1.13537	-0.183158	down
A_16_P35228012	chr1:94315313-94315372	chr1:94315313-94315372	-1.09845	-0.135463	down	-1.17996	-0.238733	down	-1.06425	-0.0898351	down
A_14_P201311	chr1:94340544-94340603	DNTTIP2	1.14299	0.192807	up	1.08809	0.121793	up	1.02338	0.0333436	up
A_14_P118422	chr1:94342534-94342593	DNTTIP2	-1.10379	-0.14247	down	1.03326	0.0471967	up	-1.20939	-0.274282	down
A_14_P108881	chr1:94354416-94354475	GCLM	-1.08643	-0.119591	down	-1.05058	-0.07118	down	1.03827	0.0541775	up
A_16_P00124277	chr1:94375492-94375551	chr1:94375492-94375551	-1.17281	-0.229969	down	-1.02074	-0.0296159	down	-1.1497	-0.201259	down
A_14_P128433	chr1:94453509-94453568	chr1:94453509-94453568	1.079	0.1097	up	1.06402	0.0895254	up	1.10718	0.146893	up
A_16_P00124386	chr1:94461710-94461769	ABCA4	1.2154	0.281428	up	1.14072	0.189943	up	1.18066	0.239595	up
A_14_P103763	chr1:94480073-94480132	ABCA4	1.00358	0.00515588	up	1.02119	0.030249	up	1.00525	0.00755397	up
A_14_P111205	chr1:94517161-94517215	ABCA4	1.01368	0.0196032	up	-1.25633	-0.329216	down	1.02816	0.0400705	up
A_14_P130152	chr1:94588230-94588289	chr1:94588230-94588289	1.0817	0.113297	up	1.1526	0.204892	up	-1.01744	-0.0249491	down
A_14_P135453	chr1:94638562-94638621	ARHGAP29	-1.03178	-0.0451298	down	-1.01412	-0.0202264	down	1.01471	0.021065	up
A_14_P115675	chr1:94655804-94655863	ARHGAP29	-1.07024	-0.0979351	down	-1.13361	-0.180919	down	-1.09081	-0.125394	down
A_14_P128261	chr1:94667800-94667859	ARHGAP29	-1.05023	-0.0707055	down	-1.22321	-0.290675	down	-1.01736	-0.0248281	down
A_14_P130795	chr1:94697127-94697186	ARHGAP29	-1.061	-0.0854204	down	-1.04177	-0.0590309	down	1.00406	0.00584449	up
A_16_P15219640	chr1:94743938-94743997	chr1:94743938-94743997	-1.42894	-0.51495	down	-1.46568	-0.551571	down	-1.3864	-0.471341	down
A_14_P121160	chr1:94827539-94827598	chr1:94827539-94827598	-1.02062	-0.0294462	down	-1.11877	-0.161911	down	1.03147	0.0446951	up
A_14_P103094	chr1:94897594-94897653	ABCD3	1.00911	0.0130889	up	1.12116	0.164995	up	1.11907	0.162296	up
A_14_P111885	chr1:94953075-94953134	ABCD3	1.00666	0.00957262	up	1.00364	0.00523666	up	-1.00194	-0.00279888	down
A_14_P128113	chr1:94983894-94983953	ABCD3	1.08794	0.121593	up	1.2653	0.339477	up	-1.28118	-0.357471	down
A_14_P107208	chr1:94995111-94995167	F3	1.0934	0.128825	up	1.07632	0.106113	up	1.11402	0.155781	up
A_16_P15220285	chr1:95028913-95028972	chr1:95028913-95028972	-1.01535	-0.021972	down	-1.22572	-0.293631	down	-1.07923	-0.110001	down
A_14_P102986	chr1:95081800-95081859	chr1:95081800-95081859	1.04207	0.0594474	up	1.09594	0.132164	up	1.03984	0.0563672	up
[truncated: 53,145 more rows]

## Sheet: Table S11
Table S11. Sequence of EXON1 on the HPRT gene in 201B7 HPRT-KO
Allele	Aligned sequences of each allele (5' to 3')	Analyzed sequences by NGS analysis (5' to 3')
The sequences of wild type allele of HPRT gene	TTCCTCCTCCTGAGCAGTCAGCCCGCGCGCCGGCCGGCTCCGTTATGGCGACCCGCAGCCCTGGCGTCGTGGTGAGCAGCTCGGCCTGCCGGCCCTGGCCGGTTCAGGCCCACGCGGCAGGTGGCGGCCGGGCCCTGAGGCGCGGGATCCGCAGTGCGGGCTCGGGCGGCCGGGCCCAGGGAACCCCGCAGGCGGGGGCGGCCAGTTTCCCGGGTTCGGCTTTACGTCACGC	TTCCTCCTCCTGAGCAGTCAGCCCGCGCGCCGGCCGGCTCCGTTATGGCGACCCGCAGCCCTGGCGTCGTGGTGAGCAGCTCGGCCTGCCGGCCCTGGCCGGTTCAGGCCCACGCGGCAGGTGGCGGCCGGGCCCTGAGGCGCGGGATCCGCAGTGCGGGCTCGGGCGGCCGGGCCCAGGGAACCCCGCAGGCGGGGGCGGCCAGTTTCCCGGGTTCGGCTTTACGTCACGC
Mutant allele #1	TTCCTCCTCCTGAGCAGTCAGCCCGCGCG------------------------------------------------AGCTCGGCCTGCCGGCCCTGGCCGGTTCAGGCCCACGCGGCAGGTGGCGGCCGGGCCCTGAGGCGCGGGATCCGCAGTGCGGGCTCGGGCGGCCGGGCCCAGGGAACCCCGCAGGCGGGGGCGGCCAGTTTCCCGGGTTCGGCTTTACGTCACGC	TTCCTCCTCCTGAGCAGTCAGCCCGCGCGAGCTCGGCCTGCCGGCCCTGGCCGGTTCAGGCCCACGCGGCAGGTGGCGGCCGGGCCCTGAGGCGCGGGATCCGCAGTGCGGGCTCGGGCGGCCGGGCCCAGGGAACCCCGCAGGCGGGGGCGGCCAGTTTCCCGGGTTCGGCTTTACGTCACGC
Mutant allele #2	TTCCTCCTCCTGAGCAGTCAGCCCGCGCG---GCCGGCTCCGTTATGGCGACCCGCAGCCCTGGCGTCGTGGTGAGC---------------------------------CACGCGGCAGGTGGCGGCCGGGCCCTGAGGCGCGGGATCCGCAGTGCGGGCTCGGGCGGCCGGGCCCAGGGAACCCCGCAGGCGGGGGCGGCCAGTTTCCCGGGTTCGGCTTTACGTCACGC	TTCCTCCTCCTGAGCAGTCAGCCCGCGCGGCCGGCTCCGTTATGGCGACCCGCAGCCCTGGCGTCGTGGTGAGCCACGCGGCAGGTGGCGGCCGGGCCCTGAGGCGCGGGATCCGCAGTGCGGGCTCGGGCGGCCGGGCCCAGGGAACCCCGCAGGCGGGGGCGGCCAGTTTCCCGGGTTCGGCTTTACGTCACGC

## Sheet: Table S12
Table S12. Summary of the sequences by CRISPR/Cas9 and plasmid vectors
Targeted sequences for chromosome tagging by CRISPR/Cas9
Name	Position (GRCh38/hg38)	Guide RNA sequence + PAM
21qteloT9	Chr21:46,670,306-46,670,328	TAAAGATGTGCTCCTTCCCGAGG
ChrY	ChrY:13,640,011-13,640,033	GAGCAACTGCAGTTTGTAGGGGG
Plasmid	Description	Sequence (5' to 3')
21qteloT9-mCherryneo	Tagging vector for Chr21, the mCherryneo was expressed by EF1a promoter	GGCGCGCCTGAATCTGGATGTGAGCTTTATTTTATGATTGGATTAGGGTATATCCATGAGCCTTGGACTTATCTAAAACTTTAATTAATCTAAAATTATGCAGTGTTCATTACTTAGCAAAGGTATCATGGCTTGGTGTCTAGCATTCTTGGTAGAAAGCCATCGCTGTGTTAGGGAGTGTTGGCTGTTTATTGAGGCCATCGGTGAGGCAATGCAAGACAGACAAATGTGGCTTCAGTACTACTAATATGACAGCAGACAGCCACCAGCTGGAAAGGTGTATTGAGATTGTAAAGATGTGCTCCTTCGTCGACGGCTCCGGTGCCCGTCAGTGGGCAGAGCGCACATCGCCCACAGTCCCCGAGAAGTTGGGGGGAGGGGTCGGCAATTGAACCGGTG…
ChrY-GFPneo	Tagging vector for ChrY	CTAAATTGTAAGCGTTAATATTTTGTTAAAATTCGCGTTAAATTTTTGTTAAATCAGCTCATTTTTTAACCAATAGGCCGAAATCGGCAAAATCCCTTATAAATCAAAAGAATAGACCGAGATAGGGTTGAGTGGCCGCTACAGGGCGCTCCCATTCGCCATTCAGGCTGCGCAACTGTTGGGAAGGGCGTTTCGGTGCGGGCCTCTTCGCTATTACGCCAGCTGGCGAAAGGGGGATGTGCTGCAAGGCGATTAAGTTGGGTAACGCCAGGGTTTTCCCAGTCACGACGTTGTAAAACGACGGCCAGTGAGCGCGACGTAATACGACTCACTATAGGGCGAATTGGCGGAAGGCCGTCAAGGCCGCATGAGCAACTGCAGTTTGTAGGGGGCTAGCAA…
pHL-H1-humanY3 sgRNA2-mEF1a-RiH	Expression vector for sgRNA at ChrY	GAAAAGTGCCACCTGACGTCGCTAGCGTTTGAACGCTGACGTCATCAACCCGCTCCAAGGAATCGCGGGCCCAGTGTCACTAGGCGGGAACACCCAGCGCGCGTGCGCCCTGGCAGGAAGATGGCTGTGAGGGACAGGGGAGTGGCGCCCTGCAATATTTGCATGTCGCTATGTGTTCTGGGAAATCACCATAAACGTGAAATGTCTTTGGATTTGGGAATCTTATAAGTTCTGTATGAGACCACTTGGATCCGGAGCAACTGCAGTTTGTAGGGTTTTAGAGCTAGAAATAGCAAGTTAAAATAAGGCTAGTCCGTTATCAACTTGAAAAAGTGGCACCGAGTCGGTGCTTTTTTTGAATTCAAACCCGGGCGATCGCTCTAGACTAGTGCGGCCGCC…
pHL^EF1a-SphcCas9-iP-A	Expression vector for Cas9	GAAAAGTGCCACCTGACGTCGCTAGCGTTTAAACCCGGGCGATCGCTCTAGACTAGTGCGGCCGCTGCAGAAGCTTTGCAAAGATGGATAAAGTTTTAAACAGAGAGGAATCTTTGCAGCTAATGGACCTTCTAGGTCTTGAAAGGAGTGGGAATTGGCTCCGGTGCCCGTCAGTGGGCAGAGCGCACATCGCCCACAGTCCCCGAGAAGTTGGGGGGAGGGGTCGGCAATTGAACCGGTGCCTAGAGAAGGTGGCGCGGGGTAAACTGGGAAAGTGATGTCGTGTACTGGCTCCGCCTTTTTCCCGAGGGTGGGGGAGAACCGTATATAAGTGCAGTAGTCGCCGTGAACGTTCTTTTTCGCAACGGGTTTGCCGCCAGAACACAGGTAAGTGCCGTG…
Targeting information	Left homology region (bp)	Position of left homology region (GRCh38/hg38)	Right homology region (bp)	Position of right homology region (GRCh38/hg38)	Total Size (bp)
21qteloT9-mCherryneo	300	Chr21:46,670,023-46,670,322	300	chr21:46,670,023-46,670,322	6245
ChrY-GFPneo	500	ChrY:13,639,527-13,640,027	500	chrY:13,640,028-13,640,528	12115
